# Supplementary material for: The Angiostrongylus vasorum Excretory/Secretory and Surface Proteome Contains Putative Modulators of the Host Coagulation
Source: Front Cell Infect Microbiol. 2021 Nov 2;11:753320. doi: 10.3389/fcimb.2021.753320 (PMC8593241; doi:10.3389/fcimb.2021.753320)
Supplement: Supplementary file 1 [file DataSheet_1.zip]

Archive with 4 entries (4 files):
- Supplementary Material 1.xlsx
- Supplementary Material 4.xlsx
- Supplementary Material 5.xlsx
- Supplementary Material 2, 3, 6.docx
