# Supplementary material for: The Angiostrongylus vasorum Excretory/Secretory and Surface Proteome Contains Putative Modulators of the Host Coagulation
Source: Front Cell Infect Microbiol. 2021 Nov 2;11:753320. doi: 10.3389/fcimb.2021.753320 (PMC8593241; doi:10.3389/fcimb.2021.753320)
Supplement: Supplementary file 1 [file DataSheet_1.zip › Supplementary Material 1.xlsx]

## Sheet: Abundance ESP
Abundance table of Angiostrongylus vasorum female and male excretory/secretory proteins (ESP) (including proteases)
ESP
female				male
rank	protein accession	orthologue description	relative quantity (log2)	rank	protein accession	orthologue description	relative quantity (log2)
1	A0A0K0DR15	nematode fatty acid retinoid binding protein	24.2193	1	A0A0K0CUV9	phosphopyruvate hydratase	23.1601
2	A0A0K0CZE1	von Willebrand factor type D domain protein	23.2753	2	A0A0R3PYT3	unnamed protein product, partial	22.2039
3	A0A0R3Q0C8	glutathione S-transferase protein	23.1146	3	A0A0R3PEV4	copper/zinc superoxide dismutase	22.0472
4	A0A0K0D9J3	pepsin inhibitor-3-like repeated domain protein	21.8348	4	A0A158P5R7	CRE-FAH-1 protein	21.8786
5	A0A0R3Q1E4	14-3-3 protein zeta isoform X1	21.7949	5	A0A0K0DR15	nematode fatty acid retinoid binding protein	21.581
6	A0A0R3Q0Z5	von Willebrand factor type D domain protein	21.6888	6	A0A0R3Q0C8	glutathione S-transferase protein	21.5673
7	A0A0R3Q0Q8	neuroendocrine protein 7B2 precursor	21.5928	7	A0A158PB27	galactoside-binding lectin	21.5367
8	A0A0R3PJI4	von Willebrand factor type D domain protein	21.2629	8	A0A0R3PKD0	glucose-6-phosphate isomerase	21.4251
9	A0A0R3PYT3	unnamed protein product, partial	21.1313	9	A0A0R3PBM1	putative major allergen	21.3189
10	A0A0K0DR90	phage protein, HK97 gp10 family	21.1219	10	A0A0K0D4T6	copper/zinc superoxide dismutase	21.2834
11	A0A0K0DC93	actin	21.1216	11	A0A0K0CY70	MSP domain protein	21.0934
12	A0A0R3PY30	nucleoside diphosphate kinase	20.9107	12	A0A0K0DC93	actin	21.077
13	A0A0K0CTM3	von Willebrand factor type D domain protein	20.8418	13	A0A0K0DDS4	fructose-bisphosphate aldolase class-I	21.0465
14	A0A0K0CUV9	phosphopyruvate hydratase	20.7437	14	A0A0K0CWI0	antioxidant, AhpC/TSA family	21.0392
15	A0A0K0DPP7	unnamed protein product	20.7363	15	A0A0K0D931	phosphatidylethanolamine-binding protein	20.9949
16	A0A0R3PUI8	Protein F55H12.4	20.7163	16	A0A0K0DR90	phage protein, HK97 gp10 family	20.9314
17	A0A0K0DDS4	fructose-bisphosphate aldolase class-I	20.6602	17	A0A0R3PWA7	nucleosome assembly protein	20.9279
18	A0A0K0CWI0	antioxidant, AhpC/TSA family	20.6121	18	A0A0R3Q1E4	14-3-3 protein zeta isoform X1	20.8701
19	A0A0R3PQH3	unnamed protein product	20.4751	19	A0A0R3PDQ8	major sperm protein	20.8487
20	A0A0R3PUK3	fructose-bisphosphate aldolase class-I	20.4691	20	A0A0K0D9J3	pepsin inhibitor-3-like repeated domain protein	20.5247
21	A0A0K0D4T6	copper/zinc superoxide dismutase	20.3821	21	A0A0R3PYR6	Malate dehydrogenase, cytoplasmic	20.5118
22	A0A0K0D0U8	protein, SNF2 family	20.3477	22	A0A0K0D0U8	protein, SNF2 family	20.4825
23	A0A0K0DR45	putative endoribonuclease L-PSP	20.2977	23	A0A0K0DB10	unnamed protein product	20.3686
24	A0A158PB27	galactoside-binding lectin	20.2892	24	A0A0K0DR45	putative endoribonuclease L-PSP	20.3572
25	A0A0K0DEG4	Transthyretin-like family protein	20.2641	25	A0A158PEH0	2,3-bisphosphoglycerate-independent phosphoglycerate mutase	20.343
26	A0A158P5R7	CRE-FAH-1 protein	20.2566	26	A0A0K0DEG6	Transthyretin-like family protein	20.2913
27	A0A0K0DJG5	putative phenylpyruvate tautomerase	20.2384	27	A0A0K0CSV8	GroES-like protein	20.2715
28	A0A0R3PQU4	surface-associated antigen 2	20.2227	28	A0A158PH35	fructose-bisphosphate aldolase class-I	20.2558
29	A0A0R3PWA7	nucleosome assembly protein	20.1849	29	A0A0K0D2L7	peptidyl-prolyl cis-trans isomerase, cyclophilin-type	20.1265
30	A0A158PKP9	macrophage migration inhibitory factor	20.0744	30	A0A158PKP9	macrophage migration inhibitory factor	20.1092
31	A0A0R3PVJ8	Hsp90 protein	19.9135	31	A0A0R3PY30	nucleoside diphosphate kinase	20.0867
32	A0A0K0CXK8	surfactant protein B	19.8595	32	A0A0K0DIQ5	copper/zinc superoxide dismutase	20.0299
33	A0A0K0D370	protein disulfide-isomerase domain protein	19.7719	33	A0A0K0D2A0	peptidyl-prolyl cis-trans isomerase, cyclophilin-type	20.0173
34	A0A0R3PKE1	SCP-like protein	19.7386	34	A0A0K0DPP7	unnamed protein product	19.9559
35	A0A0R3PKD0	glucose-6-phosphate isomerase	19.7361	35	A0A0R3PVJ8	Hsp90 protein	19.9159
36	A0A0K0DLC1	unnamed protein product	19.7202	36	A0A158PL74	Rab GDP dissociation inhibitor	19.8859
37	A0A0K0D1S1	Transthyretin-like family protein	19.5423	37	A0A0R3PW32	glutathione-disulfide reductase	19.84
38	A0A0K0DEG6	Transthyretin-like family protein	19.489	38	A0A0R3PNV4	L-lactate dehydrogenase	19.825
39	A0A0K0DHN4	transaldolase	19.3987	39	A0A158P932	protein disulfide-isomerase domain protein	19.7151
40	A0A0K0CTU4	Peroxisomal catalase 1	19.3193	40	A0A158PCW0	tetraspanin family protein	19.7147
41	A0A0R3PYR6	Malate dehydrogenase, cytoplasmic	19.2833	41	A0A0K0DI98	glucose-6-phosphate isomerase	19.7032
42	A0A0R3Q0N9	putative chaperone protein DnaK	19.2632	42	A0A0K0CTU4	Peroxisomal catalase 1	19.6929
43	A0A158P8B1	Annexin	19.2401	43	A0A0R3PHX0	peptidyl-prolyl cis-trans isomerase, cyclophilin-type	19.6859
44	A0A158PH35	fructose-bisphosphate aldolase class-I	19.2198	44	A0A0R3PUK3	fructose-bisphosphate aldolase class-I	19.6589
45	A0A0K0DIJ9	CS domain protein	19.2103	45	A0A0R3Q0N9	putative chaperone protein DnaK	19.6326
46	A0A0K0D2L7	peptidyl-prolyl cis-trans isomerase, cyclophilin-type	19.1819	46	A0A0K0DC89	MSP domain protein	19.5847
47	A0A158P7K4	Protein CBG23138	19.0108	47	A0A0K0D6Z1	oxidoreductase, aldo/keto reductase family protein	19.5702
48	A0A0K0DRF2	Nematode Polyprotein Allergen related	18.9956	48	A0A0K0DAR9	glycogen phosphorylase	19.504
49	A0A0K0DMH9	alpha amylase, catalytic domain protein	18.9953	49	A0A0R3PZD6	galactoside-binding lectin	19.4504
50	A0A158P932	protein disulfide-isomerase domain protein	18.9608	50	A0A0K0CXK8	surfactant protein B	19.4039
51	A0A0R3PXB1	antioxidant, AhpC/TSA family	18.9518	51	A0A0R3PAD1	eukaryotic aspartyl protease	19.3958
52	A0A0K0DG68	oxidoreductase, aldo/keto reductase family protein	18.9195	52	A0A0K0DAC4	putative aminotransferase	19.3221
53	A0A158PL74	Rab GDP dissociation inhibitor	18.9025	53	A0A158P9V5	NIDogen (basement membrane protein)	19.3052
54	A0A0R3PLI6	Profilin	18.8976	54	A0A0K0CX57	unnamed protein product	19.2595
55	A0A0K0DK72	lipocalin / cytosolic fatty-acid binding protein	18.8804	55	A0A0K0DBG3	peptidase family M1	19.2489
56	A0A0R3PRZ6	glutathione peroxidase	18.8492	56	A0A0K0DHN4	transaldolase	19.2485
57	A0A0R3Q2N9	Peroxisomal catalase 1	18.8302	57	A0A158PGY5	unnamed protein product	19.2464
58	A0A0R3PZB2	unnamed protein product	18.8061	58	A0A0R3PA56	unnamed protein product	19.2391
59	A0A158P6W2	arginine kinase	18.6798	59	A0A0K0D0Q0	core histone H2A/H2B/H3/H4	19.2028
60	A0A0R3PA56	unnamed protein product	18.6558	60	A0A0K0D370	protein disulfide-isomerase domain protein	19.1656
61	A0A0K0D931	phosphatidylethanolamine-binding protein	18.6385	61	A0A0K0D4X9	putative MFP2	19.1521
62	A0A0R3PPK0	Tropomyosin isoforms c/e	18.6149	62	A0A0K0DLC1	unnamed protein product	19.1496
63	A0A158PCV1	ribosomal protein L10	18.6006	63	A0A0R3PRZ6	glutathione peroxidase	19.1409
64	A0A0K0DI98	glucose-6-phosphate isomerase	18.5808	64	A0A0R3PQH3	unnamed protein product	19.1206
65	A0A0K0DII7	4-hydroxyphenylpyruvate dioxygenase	18.5611	65	A0A0K0CY81	galactoside-binding lectin	19.0947
66	A0A0K0D8W5	hypothetical protein, partial	18.5476	66	A0A0R3PJI8	DEAD/DEAH box helicase	19.0622
67	A0A0R3Q1B4	Transthyretin-like family protein	18.5191	67	A0A0R3Q2N9	Peroxisomal catalase 1	19.056
68	A0A0R3PPI3	oxidoreductase, aldo/keto reductase family protein	18.5095	68	A0A0K0DET6	ubiquitin family protein	19.0516
69	A0A0R3PW94	translation elongation factor EF-1, subunit alpha	18.4901	69	A0A158PDQ3	immunoglobulin I-set domain protein	19.0512
70	A0A158PBY8	ML domain protein	18.4807	70	A0A0R3PQT3	PKS_ER domain-containing protein	19.0285
71	A0A158PGB7	antioxidant, AhpC/TSA family	18.4684	71	A0A0K0D9R8	L-lactate dehydrogenase	19.0126
72	A0A0K0D6Z1	oxidoreductase, aldo/keto reductase family protein	18.4562	72	A0A0K0D8W5	hypothetical protein, partial	19.0094
73	A0A0R3PNY8	lipocalin / cytosolic fatty-acid binding protein	18.4278	73	A0A0K0D9I3	actin	18.9911
74	A0A0R3PEG8	globin	18.4138	74	A0A0R3PYE3	unnamed protein product	18.9804
75	A0A158PEH0	2,3-bisphosphoglycerate-independent phosphoglycerate mutase	18.3822	75	A0A0R3PXB1	antioxidant, AhpC/TSA family	18.9734
76	A0A0R3PEV4	copper/zinc superoxide dismutase	18.3198	76	A0A0K0DD77	protein-L-isoaspartate O-methyltransferase	18.9717
77	A0A0K0CXW0	Transketolase, thiamine diphosphate binding domain protein	18.3102	77	A0A0K0CYI4	peptidase, M24 family	18.9052
78	A0A158P9V5	NIDogen (basement membrane protein)	18.3095	78	A0A0K0DGX0	fructose-bisphosphate aldolase class-I	18.8943
79	A0A0K0DAR9	glycogen phosphorylase	18.2986	79	A0A0K0DIJ9	CS domain protein	18.8826
80	A0A0R3PSB0	ribosomal protein L10	18.2407	80	A0A0K0DBR3	aldose 1-epimerase	18.8168
81	A0A158PIN5	fasciclin domain protein	18.2159	81	A0A0R3PVF0	CRE-UNC-60 protein	18.815
82	A0A158PI86	Calponin-homology (CH) domain-containing protein	18.1962	82	A0A0K0CYD1	putative chaperone protein DnaK	18.8122
83	A0A0R3PCB2	1,4-alpha-glucan-branching enzyme	18.1891	83	A0A0R3PPI3	oxidoreductase, aldo/keto reductase family protein	18.7984
84	A0A0R3PMA5	nematode fatty acid retinoid binding protein	18.1862	84	A0A0R3P9E4	Protein C50F2.4	18.7765
85	A0A0R3PF98	unnamed protein product	18.0656	85	A0A0K0DCI2	Histone H4	18.7738
86	A0A0K0DN78	Transthyretin-like family protein	18.0548	86	A0A0K0DJG5	putative phenylpyruvate tautomerase	18.7584
87	A0A0K0D9I3	actin	18.0307	87	A0A0R3PK94	peptidyl-prolyl cis-trans isomerase, cyclophilin-type	18.7479
88	A0A0R3Q0N1	cystatin domain protein	18.0177	88	A0A0K0DMH9	alpha amylase, catalytic domain protein	18.7103
89	A0A0R3PNV4	L-lactate dehydrogenase	18.004	89	A0A158PHM2	phosphoglycolate/pyridoxal phosphate phosphatase family protein	18.6894
90	A0A0K0CZV4	elongation factor 2	17.9778	90	A0A0R3Q197	histone H3-like	18.6685
91	A0A0R3PVF0	CRE-UNC-60 protein	17.9752	91	A0A0K0DRI7	glycine cleavage system H protein	18.6592
92	A0A0R3PPF8	EF hand	17.9283	92	A0A0K0DII7	4-hydroxyphenylpyruvate dioxygenase	18.646
93	A0A0R3PZD6	galactoside-binding lectin	17.8798	93	A0A0R3PW94	translation elongation factor EF-1, subunit alpha	18.6401
94	A0A0R3PYT0	Calponin-homology (CH) domain-containing protein	17.8402	94	A0A0R3Q1B4	Transthyretin-like family protein	18.635
95	A0A158PB54	fasciclin domain protein	17.8366	95	A0A0R3PCU2	phosphomannose isomerase type I	18.6281
96	A0A0K0DFM8	UTP--glucose-1-phosphate uridylyltransferase	17.7553	96	A0A0R3PPC0	fumarate hydratase, class II	18.5631
97	A0A158PKV1	PAN domain protein	17.7298	97	A0A0K0CUW0	parasitic stage specific protein 1	18.5511
98	A0A158PCW0	tetraspanin family protein	17.7016	98	A0A0K0DEG4	Transthyretin-like family protein	18.5456
99	A0A0K0DAC4	putative aminotransferase	17.6985	99	A0A0K0CYL9	polyubiquitin-B	18.5398
100	A0A0K0DKV0	hydroxyisourate hydrolase	17.6769	100	A0A0K0DJD3	acetyltransferase, GNAT family	18.5346
101	A0A0K0CSV8	GroES-like protein	17.6374	101	A0A0K0DD39	inositol monophosphatase family protein	18.5189
102	A0A0K0CY81	galactoside-binding lectin	17.6234	102	A0A0K0CZE1	von Willebrand factor type D domain protein	18.4646
103	A0A158PDC8	protein disulfide-isomerase domain protein	17.6182	103	A0A0R3PCB2	1,4-alpha-glucan-branching enzyme	18.4536
104	A0A0K0D5F0	inositol-3-phosphate synthase	17.6127	104	A0A0R3PXM6	OV39 antigen	18.4445
105	A0A0K0D080	Chondroitin proteoglycan 3	17.6106	105	A0A0K0DK12	type I glyceraldehyde-3-phosphate dehydrogenase	18.44
106	A0A0R3PZ93	peptidyl-prolyl cis-trans isomerase, FKBP-type	17.5821	106	A0A0R3PTI1	Hsp90 protein	18.4394
107	A0A0R3PDQ8	major sperm protein	17.5493	107	A0A158PCH8	phosphoglucomutase/phosphomannomutase, alpha/beta/alpha domain II	18.4313
108	A0A0K0D2A0	peptidyl-prolyl cis-trans isomerase, cyclophilin-type	17.5453	108	A0A158PDA3	pyridine nucleotide-disulfide oxidoreductase	18.4231
109	A0A0K0DD39	inositol monophosphatase family protein	17.5403	109	A0A0K0CXW0	Transketolase, thiamine diphosphate binding domain protein	18.4105
110	A0A0R3PHX0	peptidyl-prolyl cis-trans isomerase, cyclophilin-type	17.5343	110	A0A0R3PC12	aspartyl aminopeptidase	18.3995
111	A0A0K0D2E9	maleylacetoacetate isomerase	17.5325	111	A0A158PAL5	aminotransferase, class I/II	18.3894
112	A0A0R3PCU2	phosphomannose isomerase type I	17.5244	112	A0A0R3PF98	unnamed protein product	18.3841
113	A0A0K0D9G9	chaperonin GroS	17.512	113	A0A0R3PSB0	ribosomal protein L10	18.3734
114	A0A0R3Q285	extracellular superoxide dismutase	17.5028	114	A0A0K0D2N6	flavocytochrome c	18.371
115	A0A0R3Q0E8	serine proteinase inhibitor	17.4887	115	A0A0K0D9S5	LSM domain protein	18.3439
116	A0A0K0DM56	ubiquitin-conjugating enzyme E2-17 kDa	17.4721	116	A0A0R3PIK1	dihydrolipoyl dehydrogenase	18.3322
117	A0A0R3PAB9	tetratricopeptide repeat protein	17.4654	117	A0A0R3PHH7	galectin 2	18.3315
118	A0A0K0DQQ3	arginine kinase	17.4584	118	A0A0R3PMY5	aminotransferase, class I/II	18.3161
119	A0A0K0CYL9	polyubiquitin-B	17.4476	119	A0A0K0D9E2	hypothetical protein Angca_001289, partial	18.297
120	A0A0K0DGU7	Elongation factor 1-gamma	17.4395	120	A0A0K0CTS1	FAD dependent oxidoreductase	18.2966
121	A0A158PHM2	phosphoglycolate/pyridoxal phosphate phosphatase family protein	17.435	121	A0A0R3P9I3	Cathepsin B-like cysteine proteinase 6	18.294
122	A0A0R3PW32	glutathione-disulfide reductase	17.4136	122	A0A158PDC8	protein disulfide-isomerase domain protein	18.2828
123	A0A0R3PIV3	Cytoplasmic dynein 2 heavy chain 1	17.4024	123	A0A0K0DK72	lipocalin / cytosolic fatty-acid binding protein	18.2122
124	A0A0R3PAD1	eukaryotic aspartyl protease	17.389	124	A0A0K0CW78	phosphoglucomutase/phosphomannomutase, alpha/beta/alpha domain II	18.2031
125	A0A0R3P9Y3	ribosomal L18ae protein	17.372	125	A0A0K0DG68	oxidoreductase, aldo/keto reductase family protein	18.1791
126	A0A158P8Y6	glutathione S-transferase protein	17.3443	126	A0A0R3PS12	NIDogen (basement membrane protein)	18.1511
127	A0A0R3PTG0	Protein CBG16927	17.3387	127	A0A0R3PSL9	Ras family protein	18.1335
128	A0A0R3PXM6	OV39 antigen	17.3327	128	A0A0R3PMG7	catalase	18.1241
129	A0A158PHF5	Calponin-homology (CH) domain-containing protein	17.3077	129	A0A0K0CZV4	elongation factor 2	18.1218
130	A0A0K0CYD1	putative chaperone protein DnaK	17.2901	130	A0A0R3PTG0	Protein CBG16927	18.0606
131	A0A0K0D2Z9	Protein ZK622.5	17.2483	131	A0A0K0DKF7	lactoylglutathione lyase	18.0585
132	A0A158PGQ9	Protein CBG02031	17.2459	132	A0A0R3PZ65	disorganized muscle protein 1	18.0566
133	A0A0R3PCL7	heme peroxidase	17.2371	133	A0A0K0CTG9	Receptor Mediated Endocytosis	18.0409
134	A0A0K0DJD3	acetyltransferase, GNAT family	17.2132	134	A0A0R3PMD2	Thioredoxin domain containing protein	18.0292
135	A0A0R3PHH7	galectin 2	17.1974	135	A0A0K0DM81	hypothetical protein, partial	18.0274
136	A0A0K0DK12	type I glyceraldehyde-3-phosphate dehydrogenase	17.1436	136	A0A0R3PEA2	Lysosome-associated membrane glycoprotein	18.0165
137	A0A0K0DD77	protein-L-isoaspartate O-methyltransferase	17.1372	137	A0A0K0D6B3	phosphomannose isomerase type I	18.0114
138	A0A158PBI2	galactoside-binding lectin	17.1354	138	A0A0R3PNY8	lipocalin / cytosolic fatty-acid binding protein	18.0024
139	A0A0R3Q0U3	oxidoreductase, short chain dehydrogenase/reductase family protein	17.1235	139	A0A0R3PUS1	Kunitz/Bovine pancreatic trypsin inhibitor domain protein	17.9993
140	A0A158PB71	Ferric-chelate reductase 1	17.1232	140	A0A0K0D831	galactoside-binding lectin	17.9993
141	A0A0R3PF08	glyoxalase family protein	17.1162	141	A0A0R3PMA5	nematode fatty acid retinoid binding protein	17.9949
142	A0A158PCH8	phosphoglucomutase/phosphomannomutase, alpha/beta/alpha domain II	17.1082	142	A0A0K0DRF2	Nematode Polyprotein Allergen related	17.9933
143	A0A158PDJ2	unnamed protein product	17.0966	143	A0A0R3P9J6	peptidyl-prolyl cis-trans isomerase, cyclophilin-type	17.9915
144	A0A158PDA3	pyridine nucleotide-disulfide oxidoreductase	17.0736	144	A0A158PCV1	ribosomal protein L10	17.931
145	A0A0K0DBG3	peptidase family M1	17.0722	145	A0A0K0D9T8	Kunitz/Bovine pancreatic trypsin inhibitor domain protein	17.9117
146	A0A158P7R9	protein prenyltransferase alpha subunit repeat-containing domain protein	17.0667	146	A0A0K0D2E9	maleylacetoacetate isomerase	17.9053
147	A0A0R3PII3	ribonucleoside-diphosphate reductase, beta subunit	17.0445	147	A0A0K0CTF4	putative phospholipid hydroperoxide glutathione peroxidase	17.8609
148	A0A0R3PEV9	Low-density lipoprotein receptor domain class A	17.0313	148	A0A158PEX6	aldehyde dehydrogenase family protein	17.8436
149	A0A0K0CUI0	divalent-cation tolerance protein CutA family protein	17.0249	149	A0A0R3Q0E8	serine proteinase inhibitor	17.8398
150	A0A0K0D9H0	chaperonin GroL	17.0062	150	A0A0R3PF08	glyoxalase family protein	17.8361
151	A0A0K0D9S5	LSM domain protein	16.9964	151	A0A158PIN5	fasciclin domain protein	17.8258
152	A0A0R3PK94	peptidyl-prolyl cis-trans isomerase, cyclophilin-type	16.9499	152	A0A0R3PUI8	Protein F55H12.4	17.8219
153	A0A0K0D1T1	hypothetical protein	16.9473	153	A0A0R3PCN2	inorganic diphosphatase	17.8111
154	A0A0R3PEF7	intestinal acid PHOsphatase	16.9467	154	A0A0K0D5F0	inositol-3-phosphate synthase	17.8075
155	A0A0K0DKF7	lactoylglutathione lyase	16.9315	155	A0A0K0DMA6	glutamate dehydrogenase	17.7636
156	A0A0K0DID8	Protein F55H12.4	16.9082	156	A0A0K0D1S1	Transthyretin-like family protein	17.7514
157	A0A0K0DJ12	PX domain protein	16.9039	157	A0A0R3PVW6	cyclin domain protein	17.7474
158	A0A0K0DFP6	ribosomal protein S26e	16.8892	158	A0A0K0D2Z9	Protein ZK622.5	17.7297
159	A0A0R3PMG7	catalase	16.872	159	A0A0K0DM77	MSP domain protein	17.7087
160	A0A0R3PGG0	laminin EGF-like protein	16.8684	160	A0A0K0DJJ2	methylthioadenosine phosphorylase	17.6956
161	A0A0K0D2N6	flavocytochrome c	16.8593	161	A0A158PHF5	Calponin-homology (CH) domain-containing protein	17.6551
162	A0A0R3PWD5	Conserved regulator of innate immunity protein 3	16.8524	162	A0A0K0DDP7	calreticulin family protein	17.6045
163	A0A158PAL5	aminotransferase, class I/II	16.801	163	A0A0K0DDD5	PCI domain protein	17.5991
164	A0A0K0CTF4	putative phospholipid hydroperoxide glutathione peroxidase	16.8009	164	A0A0K0D419	activator of Hsp90 ATPase	17.5922
165	A0A0K0D0Q0	core histone H2A/H2B/H3/H4	16.7979	165	A0A0R3PXF1	type I phosphodiesterase / nucleotide pyrophosphatase	17.5791
166	A0A0K0DAB9	eukaryotic initiation factor 4A-III	16.7907	166	A0A0K0CW49	hypothetical protein Angca_006798, partial	17.5547
167	A0A158PC34	CRE-FBP-1 protein	16.7698	167	A0A158PDW5	serine carboxypeptidase S28	17.5286
168	A0A0K0CT12	Transthyretin-like family protein	16.7697	168	A0A158PMD2	alpha-galactosidase	17.487
169	A0A0K0DIJ1	calmodulin isoform X1	16.7695	169	A0A0K0DQD5	CRE-TRE-4 protein	17.4834
170	A0A0R3PHG1	EF-1 guanine nucleotide exchange domain protein	16.7688	170	A0A0K0D571	phosphoglycolate/pyridoxal phosphate phosphatase family protein	17.4782
171	A0A0K0DQW4	unnamed protein product	16.7666	171	A0A158PG50	CRE-FAH-1 protein	17.4644
172	A0A0K0DNX6	peroxiredoxin-6	16.762	172	A0A158P6W2	arginine kinase	17.4128
173	A0A0K0CXF6	hsc70-interacting protein-like	16.7562	173	A0A158PHS7	Probable cytoplasmic aconitate hydratase	17.4084
174	A0A0R3PLH5	protein disulfide-isomerase domain protein	16.7515	174	A0A0K0DFM8	UTP--glucose-1-phosphate uridylyltransferase	17.4057
175	A0A0K0DD50	beta-tubulin isotype 2	16.7305	175	A0A0K0D1U0	adenosylhomocysteinase	17.389
176	A0A158PIM0	Nuclear Pore complex Protein	16.7223	176	A0A0R3PW66	peptidase dimerization domain protein	17.3806
177	A0A0K0DPN6	cAMP-regulated phosphoprotein/endosulfine region	16.7056	177	A0A0R3PN07	hydroxyacylglutathione hydrolase	17.375
178	A0A0K0D9R8	L-lactate dehydrogenase	16.686	178	A0A158PBI2	galactoside-binding lectin	17.361
179	A0A0R3PMX9	Kunitz/Bovine pancreatic trypsin inhibitor domain protein	16.6854	179	A0A0R3PF65	Protein K08F8.5, isoform a	17.3229
180	A0A0K0DGN4	Ribosomal family S4e	16.6625	180	A0A0K0DJZ2	TROVE domain protein	17.3197
181	A0A0K0CWR1	Protein T10E9.3	16.6559	181	A0A0K0DA32	superoxide dismutase [Mn]	17.3168
182	A0A0K0CUW0	parasitic stage specific protein 1	16.6491	182	A0A0R3PLH5	protein disulfide-isomerase domain protein	17.3136
183	A0A0K0DPA2	histidine triad domain protein	16.6479	183	A0A158PKQ9	Peptidase M20 domain containing protein	17.2972
184	A0A0R3PDF4	GDSL-like protein	16.6361	184	A0A0R3Q0Z5	von Willebrand factor type D domain protein	17.2875
185	A0A0R3PMY5	aminotransferase, class I/II	16.6248	185	A0A0K0DI51	zinc finger, C2H2 type	17.2866
186	A0A0R3PD05	Ras family protein	16.6199	186	A0A0K0DC56	C. briggsae CBR-GANA-1 protein	17.2782
187	A0A0K0CXT9	antioxidant, AhpC/TSA family	16.6113	187	A0A158PDJ2	unnamed protein product	17.2776
188	A0A0K0DIQ5	copper/zinc superoxide dismutase	16.6095	188	A0A0R3PIN4	AAA family ATPase, CDC48 subfamily	17.2619
189	A0A158PDQ3	immunoglobulin I-set domain protein	16.6091	189	A0A158PGR3	phosphoglucomutase/phosphomannomutase, alpha/beta/alpha domain II	17.2611
190	A0A0K0CVY2	Protein CBG06620	16.6063	190	A0A158PLX4	1-pyrroline-5-carboxylate dehydrogenase	17.2611
191	A0A0K0DBC0	nuclear transport factor 2 domain protein	16.5587	191	A0A158P8H7	Homogentisate 1,2-dioxygenase	17.2609
192	A0A0R3PPQ5	unnamed protein product	16.5501	192	A0A0K0D4D5	glycosyltransferase, family 8	17.2535
193	A0A0R3PYE3	unnamed protein product	16.5483	193	A0A0K0CXL5	peptide-methionine (S)-S-oxide reductase	17.2472
194	A0A0K0DPH6	ribosomal protein S4	16.5299	194	A0A158PCK4	immunoglobulin domain protein	17.244
195	A0A0K0DCN1	putative phosphoglycerate dehydrogenase	16.528	195	A0A0R3PJS9	Copper type II and NHL repeat domain containing protein	17.2426
196	A0A0R3PBI2	glycine hydroxymethyltransferase	16.5049	196	A0A158PBY8	ML domain protein	17.2384
197	A0A0K0DGX0	fructose-bisphosphate aldolase class-I	16.4971	197	A0A158PF37	purine nucleoside phosphorylase I, inosine and guanosine-specific	17.2054
198	A0A0K0D741	putative Lipid Binding Protein	16.4749	198	A0A0K0DPT1	Actin	17.1897
199	A0A0R3PS12	NIDogen (basement membrane protein)	16.4736	199	A0A0R3PXG9	WD domain, G-beta repeat protein	17.1808
200	A0A0K0DQD5	CRE-TRE-4 protein	16.4383	200	A0A0K0CXM1	aspartyl aminopeptidase	17.1766
201	A0A0K0DA32	superoxide dismutase [Mn]	16.4196	201	A0A158PAU8	peptidase dimerization domain protein	17.1725
202	A0A0K0DJZ2	TROVE domain protein	16.4105	202	A0A0K0DET8	Peptidase M24B and Peptidase M24 domain containing protein	17.1724
203	A0A158P857	DnaK family protein	16.3954	203	A0A0K0DKE8	acyl-protein thioesterase 1	17.1656
204	A0A0K0DBR3	aldose 1-epimerase	16.3899	204	A0A158P758	pyruvate kinase	17.1561
205	A0A158PE81	late embryogeneis abundant protein	16.3881	205	A0A158PGV5	Protein T10E9.3	17.155
206	A0A0R3PKI6	oxidoreductase, aldo/keto reductase family protein	16.3846	206	A0A158P9H6	phosphoserine transaminase	17.138
207	A0A0R3PSL9	Ras family protein	16.3811	207	A0A0K0DGU7	Elongation factor 1-gamma	17.1278
208	A0A158PFU8	glycosyl hydrolase, family 18	16.3744	208	A0A0R3PFC4	aspartate--tRNA ligase	17.1237
209	A0A0K0CYI4	peptidase, M24 family	16.3736	209	A0A0R3PLS0	methionine adenosyltransferase	17.1198
210	A0A0R3PLS0	methionine adenosyltransferase	16.3715	210	A0A0R3PGG0	laminin EGF-like protein	17.1178
211	A0A0R3PQ49	FERM domain-containing protein	16.3699	211	A0A0R3PKI6	oxidoreductase, aldo/keto reductase family protein	17.1139
212	A0A158PAM4	tetratricopeptide repeat protein	16.3602	212	A0A0R3PDK0	Protein CBG14129	17.1104
213	A0A0K0DI51	zinc finger, C2H2 type	16.3587	213	A0A0R3PY40	Transketolase, thiamine diphosphate binding domain protein	17.101
214	A0A158P960	Protein CBG13890	16.3491	214	A0A0K0DC46	citrate (Si)-synthase, eukaryotic	17.1003
215	A0A0K0D7V7	farnesyltransferase beta subunit	16.349	215	A0A0R3PIL0	phosphoglycerate kinase	17.0845
216	A0A158PF37	purine nucleoside phosphorylase I, inosine and guanosine-specific	16.3472	216	A0A158PKS8	Intermediate filament protein ifa-1	17.079
217	A0A0R3PC12	aspartyl aminopeptidase	16.3404	217	A0A0R3PQU4	surface-associated antigen 2	17.0789
218	A0A0K0CW78	phosphoglucomutase/phosphomannomutase, alpha/beta/alpha domain II	16.3394	218	A0A0K0DNC8	putative major allergen	17.0785
219	A0A0R3Q1Q9	TPM domain-containing protein	16.3346	219	A0A0R3PZW0	putative cystathionine beta-lyase	17.0746
220	A0A158P8R0	hypothetical protein Angca_001721	16.3301	220	A0A158PIJ8	DUF5110 domain-containing protein	17.0718
221	A0A0K0CXE1	CPG4 domain-containing protein	16.3287	221	A0A158PBD9	hydroxyacylglutathione hydrolase	17.0489
222	A0A158PGV5	Protein T10E9.3	16.3278	222	A0A0K0CZ09	calcium binding EGF domain protein	17.0378
223	A0A0K0DEL1	RNA recognition motif domain containing protein	16.317	223	A0A0K0DGT4	peptidase, M23 family	17.0375
224	A0A0K0D571	phosphoglycolate/pyridoxal phosphate phosphatase family protein	16.3149	224	A0A158P8B1	Annexin	17.0299
225	A0A0K0D079	Globin-like domain and Globin, structural domain-containing protein	16.3135	225	A0A0R3PKX9	phosphatidylethanolamine-binding protein	17.0291
226	A0A0R3PUC9	Ras family protein	16.3133	226	A0A0K0DCN1	putative phosphoglycerate dehydrogenase	17.0186
227	A0A0K0CXU7	tumor protein D52 family protein	16.3122	227	A0A158P666	Diaphanous GTPase-binding and Diaphanous FH3 and Actin-binding FH2 domain containing protein	17.0126
228	A0A0K0CTV9	putative hydroxypyruvate isomerase	16.3095	228	A0A158PC34	CRE-FBP-1 protein	16.9988
229	A0A158P6B2	surface-associated antigen 1	16.3038	229	A0A158PAB8	Patched family protein	16.9896
230	A0A0K0DC46	citrate (Si)-synthase, eukaryotic	16.3035	230	A0A0K0DIJ1	calmodulin isoform X1	16.9623
231	A0A0R3PCN2	inorganic diphosphatase	16.2979	231	A0A0K0CUT8	Protein LYS-2	16.9558
232	A0A158PHS7	Probable cytoplasmic aconitate hydratase	16.2865	232	A0A0R3PGZ1	A_deaminase domain-containing protein	16.9538
233	A0A0K0CTG9	Receptor Mediated Endocytosis	16.2821	233	A0A0K0CVZ7	putative major allergen	16.9272
234	A0A158PK32	surface-associated antigen 1	16.2817	234	A0A0K0CUD6	Tyrosine-protein kinase	16.9221
235	A0A0R3PCL8	oxidoreductase, short chain dehydrogenase/reductase family protein	16.2754	235	A0A0R3PHC3	Trehalase family protein	16.9184
236	A0A0K0CTQ2	aminotransferase, class V	16.2706	236	A0A0K0CTV9	putative hydroxypyruvate isomerase	16.8941
237	A0A0R3PGZ1	A_deaminase domain-containing protein	16.2689	237	A0A0K0DFX2	EGF-like domain protein	16.8256
238	A0A0R3PM68	glycosyl hydrolase, family 18	16.2397	238	A0A0K0DB22	Rap guanine nucleotide exchange factor	16.8247
239	A0A158P7E9	translation elongation factor EF-1, subunit alpha	16.2374	239	A0A0R3PCL8	oxidoreductase, short chain dehydrogenase/reductase family protein	16.8118
240	A0A0R3P9J6	peptidyl-prolyl cis-trans isomerase, cyclophilin-type	16.2178	240	A0A0R3PJ57	MSP domain protein	16.7685
241	A0A0R3PH25	thymosin beta isoform X1	16.2139	241	A0A0R3PBI2	glycine hydroxymethyltransferase	16.761
242	A0A0R3PFN0	transaldolase	16.2095	242	A0A158PB54	fasciclin domain protein	16.7576
243	A0A0R3PV10	papain family cysteine protease	16.2085	243	A0A0R3PGU4	septum formation protein Maf	16.7351
244	A0A158P8H7	Homogentisate 1,2-dioxygenase	16.2081	244	A0A0K0CXC1	AAA family ATPase, CDC48 subfamily	16.7266
245	A0A0R3PPC0	fumarate hydratase, class II	16.201	245	A0A0K0DPA2	histidine triad domain protein	16.7204
246	A0A0R3PFC4	aspartate--tRNA ligase	16.1925	246	A0A158PHE6	Death domain and ZU5 domain and Ankyrin repeat and Death-like domain and Ankyrin repeat-containing domain-containing protein	16.7043
247	A0A0K0CTT0	Tubulin/FtsZ family, GTPase domain protein	16.177	247	A0A158P8R0	hypothetical protein Angca_001721	16.7036
248	A0A0R3PB78	ribosomal protein L14	16.1621	248	A0A158P857	DnaK family protein	16.698
249	A0A158P6N9	ubiquitin carboxyl-terminal hydrolase, family 1	16.1525	249	A0A0K0DMY2	Transthyretin-like family protein	16.6955
250	A0A158PIW7	acetyl-CoA C-acetyltransferase	16.146	250	A0A0R3PQ37	cytosol aminopeptidase family, catalytic domain protein	16.694
251	A0A0K0DMY2	Transthyretin-like family protein	16.1375	251	A0A0K0DJV9	septum formation protein Maf	16.6881
252	A0A158P6Z4	putative Conserved Cystein/Glycine domain protein	16.1361	252	A0A0R3PQ49	FERM domain-containing protein	16.6639
253	A0A0R3PIN4	AAA family ATPase, CDC48 subfamily	16.1148	253	A0A158P960	Protein CBG13890	16.6556
254	A0A0K0DB86	minus agglutinin	16.1137	254	A0A0K0CXT9	antioxidant, AhpC/TSA family	16.6548
255	A0A0R3PIL0	phosphoglycerate kinase	16.112	255	A0A0K0DDK7	SET domain protein	16.6206
256	A0A0R3PNH5	unnamed protein product	16.1098	256	A0A0R3PWE7	Protein T10G3.3	16.5958
257	A0A158P666	Diaphanous GTPase-binding and Diaphanous FH3 and Actin-binding FH2 domain containing protein	16.1023	257	A0A0R3Q0U3	oxidoreductase, short chain dehydrogenase/reductase family protein	16.5838
258	A0A0R3PY40	Transketolase, thiamine diphosphate binding domain protein	16.0952	258	A0A0R3PZ93	peptidyl-prolyl cis-trans isomerase, FKBP-type	16.5717
259	A0A0K0DBA6	S25 ribosomal protein	16.0898	259	A0A0R3Q2T7	dihydrolipoyl dehydrogenase	16.5676
260	A0A0R3PN07	hydroxyacylglutathione hydrolase	16.0888	260	A0A0R3PWD5	Conserved regulator of innate immunity protein 3	16.5578
261	A0A0R3PIK1	dihydrolipoyl dehydrogenase	16.0677	261	A0A0K0DHT3	putative proteasome subunit alpha	16.5527
262	A0A0R3Q0E2	oxidoreductase, aldo/keto reductase family protein	16.0512	262	A0A0K0DAB9	eukaryotic initiation factor 4A-III	16.5459
263	A0A0K0D311	translation initiation factor eIF-5A	16.0265	263	A0A0R3PVP2	V-type ATPase, C subunit	16.5428
264	A0A0R3PJM9	Calpain clp-1	16.0208	264	A0A0K0DCB5	UV excision repair protein Rad23	16.5399
265	A0A0R3PPK2	protein prenyltransferase alpha subunit repeat-containing domain protein	16.0114	265	A0A0K0D741	putative Lipid Binding Protein	16.5372
266	A0A0K0DBB7	putative translation initiation factor eIF-6	15.9991	266	A0A0K0D4J3	cytidine deaminase	16.5326
267	A0A0K0D419	activator of Hsp90 ATPase	15.9917	267	A0A0K0DQQ3	arginine kinase	16.5264
268	A0A0R3PFX0	CRE-FBP-1 protein	15.9854	268	A0A0R3PVI3	pyruvate kinase	16.52
269	A0A0R3PVP2	V-type ATPase, C subunit	15.9829	269	A0A158PIW7	acetyl-CoA C-acetyltransferase	16.5145
270	A0A0R3PJ45	ribosomal protein, L4/L1 family	15.9818	270	A0A158P7K4	Protein CBG23138	16.5119
271	A0A158P7W7	renin receptor-like protein	15.9766	271	A0A0R3PJW3	MSP domain protein	16.4976
272	A0A0K0DET6	ubiquitin family protein	15.974	272	A0A0R3PR15	phosphoglucomutase/phosphomannomutase, alpha/beta/alpha domain II	16.4893
273	A0A0R3PZT4	Transthyretin-like family protein	15.9692	273	A0A0R3PK96	BadF/BadG/BcrA/BcrD ATPase family protein	16.4862
274	A0A0R3PVW6	cyclin domain protein	15.9604	274	A0A0K0D1T1	hypothetical protein	16.4762
275	A0A0K0DH46	leucine Rich repeat-containing domain protein	15.954	275	A0A158P9U6	NIDogen (basement membrane protein)	16.4761
276	A0A158PAU8	peptidase dimerization domain protein	15.9537	276	A0A0K0DQ80	a-macroglobulin complement component	16.4552
277	A0A0R3PLN0	UTP--glucose-1-phosphate uridylyltransferase	15.9455	277	A0A158PFX5	ABC transporter, ATP-binding protein	16.4487
278	A0A0R3PG94	tetratricopeptide repeat protein	15.9396	278	A0A0K0DBB7	putative translation initiation factor eIF-6	16.4456
279	A0A0K0CTA7	60S ribosomal protein L12	15.9396	279	A0A0K0DNE8	phosphogluconate dehydrogenase, NAD binding domain protein	16.4288
280	A0A0R3PD52	eukaryotic initiation factor 4A-III	15.9214	280	A0A0K0DEL1	RNA recognition motif domain containing protein	16.4228
281	A0A0K0DB22	Rap guanine nucleotide exchange factor	15.8889	281	A0A0K0DP75	ribose 5-phosphate isomerase A	16.4187
282	A0A158PFW7	Annexin	15.8855	282	A0A0K0D0K2	peptidase family M13	16.4097
283	A0A0R3P9E4	Protein C50F2.4	15.8828	283	A0A0K0CZG4	cytochrome	16.4072
284	A0A0K0DDP7	calreticulin family protein	15.8792	284	A0A0K0CYF0	KASH domain-containing protein	16.4039
285	A0A0K0DB10	unnamed protein product	15.8785	285	A0A0K0D3A9	uridine phosphorylase	16.401
286	A0A158PAB8	Patched family protein	15.8637	286	A0A158PLZ8	histidine acid phosphatase	16.4008
287	A0A0K0CV68	Transthyretin-like family protein	15.8604	287	A0A0R3PUG1	2,3-diketo-5-methylthio-1-phosphopentane phosphatase	16.3969
288	A0A0K0DCB5	UV excision repair protein Rad23	15.8584	288	A0A0R3PLM8	Protein T10E9.3	16.3899
289	A0A158PB09	6-pyruvoyl tetrahydropterin synthase/QueD family protein	15.8498	289	A0A0K0CTQ2	aminotransferase, class V	16.389
290	A0A0K0D3D0	ribosomal protein S5	15.8466	290	A0A0R3PII4	CRE-ANC-1 protein	16.3818
291	A0A0R3PQ83	ferritin-like protein	15.8466	291	A0A0R3PFX0	CRE-FBP-1 protein	16.3725
292	A0A0K0CVP2	60S ribosomal protein L18a	15.8442	292	A0A0R3Q020	Peptidase M24B and Peptidase M24 domain containing protein	16.3585
293	A0A0K0CX31	ribosomal protein S8.e	15.8307	293	A0A0K0DM56	ubiquitin-conjugating enzyme E2-17 kDa	16.3525
294	A0A0K0CVK2	tetratricopeptide repeat protein	15.8269	294	A0A158PFK5	citrate (Si)-synthase, eukaryotic	16.3473
295	A0A158PKS8	Intermediate filament protein ifa-1	15.8202	295	A0A0R3PDI3	galactoside-binding lectin	16.3334
296	A0A0K0D9E2	hypothetical protein Angca_001289, partial	15.8195	296	A0A158P993	serine carboxypeptidase S28	16.33
297	A0A158PBT8	Myosin, essential light chain family protein	15.8021	297	A0A0K0DQW4	unnamed protein product	16.3106
298	A0A0R3PB45	CRE-CHC-1 protein	15.7944	298	A0A0R3P9Y3	ribosomal L18ae protein	16.3062
299	A0A0K0CVZ7	putative major allergen	15.7887	299	A0A0K0D0S2	haloacid dehalogenase-like hydrolase domain-containing protein 2 isoform X2	16.2954
300	A0A0R3PJQ7	ribosomal protein L10.e	15.7879	300	A0A0K0D7V7	farnesyltransferase beta subunit	16.2802
301	A0A0K0DGC6	ribosomal protein L13e	15.7653	301	A0A0K0DMW4	N-acyl-L-amino-acid amidohydrolase	16.264
302	A0A0R3PII4	CRE-ANC-1 protein	15.7549	302	A0A0R3PCL7	heme peroxidase	16.261
303	A0A0K0CXC1	AAA family ATPase, CDC48 subfamily	15.748	303	A0A0K0CVM0	cytosol aminopeptidase family, catalytic domain protein	16.2544
304	A0A0K0DNE8	phosphogluconate dehydrogenase, NAD binding domain protein	15.7349	304	A0A0K0CW08	inorganic diphosphatase	16.2467
305	A0A0K0D6Y0	hypothetical protein, partial	15.7191	305	A0A0K0DN78	Transthyretin-like family protein	16.2439
306	A0A0R3PH37	GTP-binding nuclear protein Ran	15.7152	306	A0A158P7I0	ubiquitin-activating enzyme E1	16.2212
307	A0A0K0DRI7	glycine cleavage system H protein	15.695	307	A0A0K0D332	putative kynurenine--oxoglutarate transaminase	16.2211
308	A0A0K0CY70	MSP domain protein	15.6828	308	A0A0R3Q0E2	oxidoreductase, aldo/keto reductase family protein	16.2201
309	A0A0K0DB15	ribosomal protein S19e	15.6641	309	A0A0R3Q0Q8	neuroendocrine protein 7B2 precursor	16.2062
310	A0A158PJS4	Ras family protein	15.6621	310	A0A158PGB7	antioxidant, AhpC/TSA family	16.202
311	A0A0K0D2P4	ribosomal protein, L1P family	15.6521	311	A0A0K0DNX6	peroxiredoxin-6	16.1967
312	A0A158PHE0	inosine-5'-monophosphate dehydrogenase	15.638	312	A0A0K0DMF2	calreticulin family protein	16.1888
313	A0A158PE07	a-macroglobulin complement component	15.6199	313	A0A0R3Q0N1	cystatin domain protein	16.1702
314	A0A158P9U2	C. briggsae CBR-SNF-9 protein	15.6178	314	A0A0R3PD05	Ras family protein	16.1692
315	A0A0R3Q103	enoyl-CoA hydratase/isomerase family protein	15.6084	315	A0A0R3PJI4	von Willebrand factor type D domain protein	16.1618
316	A0A158PLN9	ribosomal protein S3	15.6063	316	A0A0R3PPF8	EF hand	16.1526
317	A0A0R3PW66	peptidase dimerization domain protein	15.6047	317	A0A0K0CT44	major sperm protein	16.1491
318	A0A158PIJ8	DUF5110 domain-containing protein	15.6034	318	A0A0R3PJM9	Calpain clp-1	16.148
319	A0A0K0CW15	EF hand	15.5833	319	A0A158P8Y6	glutathione S-transferase protein	16.1375
320	A0A0R3PUG1	2,3-diketo-5-methylthio-1-phosphopentane phosphatase	15.5749	320	A0A0K0CWR1	Protein T10E9.3	16.132
321	A0A0K0DGT4	peptidase, M23 family	15.5748	321	A0A0K0CTT0	Tubulin/FtsZ family, GTPase domain protein	16.127
322	A0A0K0D6B3	phosphomannose isomerase type I	15.5733	322	A0A0R3PEF7	intestinal acid PHOsphatase	16.1245
323	A0A0R3PR15	phosphoglucomutase/phosphomannomutase, alpha/beta/alpha domain II	15.5669	323	A0A0R3PNT1	Glutamine synthetase	16.1161
324	A0A0K0CW49	hypothetical protein Angca_006798, partial	15.5613	324	A0A158P7R9	protein prenyltransferase alpha subunit repeat-containing domain protein	16.105
325	A0A0K0D2W8	Skp1 family, dimerization domain protein	15.5594	325	A0A0K0DC79	urocanate hydratase	16.1046
326	A0A0K0DK22	putative T-complex protein 1, epsilon subunit	15.5592	326	A0A0K0DBC0	nuclear transport factor 2 domain protein	16.1026
327	A0A0K0D332	putative kynurenine--oxoglutarate transaminase	15.5492	327	A0A0R3PD52	eukaryotic initiation factor 4A-III	16.0867
328	A0A0K0D1D2	DCN1-like protein 1	15.5477	328	A0A0R3PRE0	EGF-like domain protein	16.0852
329	A0A0R3PJG9	60S ribosomal protein L23	15.5392	329	A0A158PDZ4	Guanine nucleotide-binding protein subunit beta-1	16.0771
330	A0A0R3PQT3	PKS_ER domain-containing protein	15.5348	330	A0A0K0CY62	3-oxoacid CoA-transferase, B subunit	16.0746
331	A0A0R3PUS1	Kunitz/Bovine pancreatic trypsin inhibitor domain protein	15.5124	331	A0A0R3P9U0	TB2/DP1, HVA22 family	16.074
332	A0A0R3Q134	multicatalytic endopeptidase	15.5113	332	A0A0R3Q1B9	phosphoglycerate kinase	16.0645
333	A0A0K0D831	galactoside-binding lectin	15.5103	333	A0A158PGD0	basement membrane proteoglycan	16.0568
334	A0A0K0CX61	late embryogeneis abundant protein	15.4918	334	A0A158P720	ornithine aminotransferase	16.0474
335	A0A0K0DPW5	Histidine acid phosphatase family protein	15.4894	335	A0A0R3PUC9	Ras family protein	16.0121
336	A0A0K0CXT0	prefoldin subunit	15.4878	336	A0A0R3PPK0	Tropomyosin isoforms c/e	16.007
337	A0A0R3PXG9	WD domain, G-beta repeat protein	15.4754	337	A0A158P7E9	translation elongation factor EF-1, subunit alpha	15.9991
338	A0A158PGT0	putative T-complex protein 1, epsilon subunit	15.4747	338	A0A0R3PNQ4	HAD superfamily hydrolase, 5'-nucleotidase	15.9861
339	A0A0K0D3W4	amine oxidase	15.4746	339	A0A0K0CUI0	divalent-cation tolerance protein CutA family protein	15.9857
340	A0A0K0D521	hydrolase, NUDIX family	15.4741	340	A0A0R3Q1Q9	TPM domain-containing protein	15.9737
341	A0A158P720	ornithine aminotransferase	15.4634	341	A0A158PK79	Hexokinase	15.9699
342	A0A0R3PWE7	Protein T10G3.3	15.452	342	A0A0R3PFN0	transaldolase	15.9648
343	A0A0K0DHT3	putative proteasome subunit alpha	15.4365	343	A0A0R3PG94	tetratricopeptide repeat protein	15.964
344	A0A158P9H6	phosphoserine transaminase	15.4326	344	A0A0K0D0W9	DOMON domain-containing protein	15.9511
345	A0A0K0DDY8	putative thioredoxin	15.4325	345	A0A0R3PLN0	UTP--glucose-1-phosphate uridylyltransferase	15.9417
346	A0A0R3Q0L7	trypsin Inhibitor like cysteine rich domain protein	15.4315	346	A0A0R3PCX1	glycerol kinase	15.9408
347	A0A0R3P9I3	Cathepsin B-like cysteine proteinase 6	15.4198	347	A0A158P600	alpha-2-macroglobulin family protein	15.9393
348	A0A158PLX4	1-pyrroline-5-carboxylate dehydrogenase	15.408	348	A0A0K0DKI8	Isocitrate dehydrogenase [NADP]	15.9314
349	A0A158PDE8	spectrin repeat-containing domain protein	15.3892	349	A0A0K0DGJ9	Calponin actin-binding domain containing protein	15.926
350	A0A0K0D1U0	adenosylhomocysteinase	15.3859	350	A0A158P6G0	peptidase C13 family protein	15.9215
351	A0A0K0CWV9	Armadillo/beta-catenin-like repeat protein	15.3854	351	A0A0R3Q134	multicatalytic endopeptidase	15.9125
352	A0A0R3PVI3	pyruvate kinase	15.3748	352	A0A158P939	Peptidase C1A domain containing protein	15.884
353	A0A0K0D6J4	MaoC-like protein	15.3743	353	A0A0K0DLQ3	Ras family protein	15.8805
354	A0A158PL21	DEAD/DEAH box helicase	15.3671	354	A0A158PJA9	Aminotransferase class-III domain containing protein	15.8681
355	A0A0K0CSU3	Cdc37 Hsp90 binding domain protein	15.3513	355	A0A0K0D5V5	Calponin-homology (CH) domain-containing protein	15.8653
356	A0A0R3PAL9	RecName: Full=Synaptobrevin-1; AltName: Full=Synaptobrevin-related protein 1	15.351	356	A0A0R3PWV3	flavocytochrome c	15.8255
357	A0A0K0DM63	ribosomal protein S7e	15.3412	357	A0A158PEL0	unnamed protein product	15.8185
358	A0A0K0DDQ6	beta-tubulin isotype 1	15.3327	358	A0A0R3Q103	enoyl-CoA hydratase/isomerase family protein	15.8143
359	A0A0R3PLW9	Ras family protein	15.329	359	A0A0K0D7Y7	Carboxylesterase domain containing protein	15.8055
360	A0A158PBD9	hydroxyacylglutathione hydrolase	15.329	360	A0A0R3PQ83	ferritin-like protein	15.8007
361	A0A0K0DMA6	glutamate dehydrogenase	15.3249	361	A0A158PI40	cytosol aminopeptidase family, catalytic domain protein	15.7966
362	A0A0K0DDV3	Protein PERM-2	15.3224	362	A0A158P7V7	GDP dissociation inhibitor	15.7879
363	A0A0K0CXL5	peptide-methionine (S)-S-oxide reductase	15.3219	363	A0A0R3PSY6	glycosyl hydrolase family 38 protein	15.7869
364	A0A0R3PZV1	farnesyltransferase beta subunit	15.3182	364	A0A0K0D9H0	chaperonin GroL	15.7829
365	A0A0K0DKE8	acyl-protein thioesterase 1	15.3182	365	A0A158PLD6	Fibronectin type-III domain-containing protein	15.7761
366	A0A0R3PCW8	Dynein light chain 2, cytoplasmic	15.3128	366	A0A0R3PPQ5	unnamed protein product	15.7664
367	A0A0R3PZ65	disorganized muscle protein 1	15.3001	367	A0A0R3PTM5	Adenylyl cyclase-associated protein	15.7626
368	A0A0R3PWN5	RHO protein GDP dissociation inhibitor	15.2976	368	A0A0K0CY27	Hsp20/alpha crystallin family protein	15.7605
369	A0A0R3PTI1	Hsp90 protein	15.2965	369	A0A0K0CVK2	tetratricopeptide repeat protein	15.7371
370	A0A0K0CYE0	Kunitz/Bovine pancreatic trypsin inhibitor domain protein	15.2722	370	A0A158PGT3	Kunitz/Bovine pancreatic trypsin inhibitor domain protein	15.7329
371	A0A158PKQ9	Peptidase M20 domain containing protein	15.2672	371	A0A0K0DQ09	Fibronectin type-III domain-containing protein	15.7293
372	A0A158PFK5	citrate (Si)-synthase, eukaryotic	15.2596	372	A0A0R3PII3	ribonucleoside-diphosphate reductase, beta subunit	15.7267
373	A0A0K0CXX0	T-complex protein 1, beta subunit	15.2554	373	A0A0R3PJ73	adenylosuccinate synthase	15.7169
374	A0A158P9L0	pyridine nucleotide-disulfide oxidoreductase	15.2547	374	A0A158PCB5	peptidase, S9A/B/C family, catalytic domain protein	15.7123
375	A0A158P7V7	GDP dissociation inhibitor	15.2518	375	A0A0K0D967	trypsin Inhibitor like cysteine rich domain protein	15.6946
376	A0A0K0DP75	ribose 5-phosphate isomerase A	15.2382	376	A0A0R3PN13	GPCR and Peptidase M13 domain containing protein	15.6832
377	A0A158PEX6	aldehyde dehydrogenase family protein	15.2319	377	A0A0K0D128	Hsp20/alpha crystallin family protein	15.6811
378	A0A0K0CZG4	cytochrome	15.2292	378	A0A0R3PSL1	trypsin-like serine protease	15.6785
379	A0A158PGR3	phosphoglucomutase/phosphomannomutase, alpha/beta/alpha domain II	15.2283	379	A0A158PA96	Protein Y106G6H.1	15.6639
380	A0A0R3Q197	histone H3-like	15.227	380	A0A158PE07	a-macroglobulin complement component	15.658
381	A0A0R3PNJ7	EF hand	15.2254	381	A0A0R3PLI6	Profilin	15.6532
382	A0A0K0D967	trypsin Inhibitor like cysteine rich domain protein	15.223	382	A0A0K0DB59	Protein CBG05638	15.6299
383	A0A0K0DC79	urocanate hydratase	15.2082	383	A0A0R3PLL5	YjeF-like protein	15.6016
384	A0A0R3PKI5	oxidoreductase, aldo/keto reductase family protein	15.1926	384	A0A0K0DB86	minus agglutinin	15.5985
385	A0A0K0CUQ2	ribosomal protein L7Ae	15.1785	385	A0A0R3Q0L7	trypsin Inhibitor like cysteine rich domain protein	15.5685
386	A0A0R3PSX8	ribosomal protein S6e	15.1673	386	A0A0K0D1K5	HAD hydrolase, family IIA	15.5645
387	A0A158PI84	Probable ATP-citrate synthase	15.1545	387	A0A0K0DD50	beta-tubulin isotype 2	15.5603
388	A0A0K0CXG1	ribosomal protein L13	15.149	388	A0A0K0DME9	enoyl-CoA hydratase/isomerase family protein	15.556
389	A0A0K0CYZ2	Hsp20/alpha crystallin family protein	15.1402	389	A0A0R3PEV7	papain family cysteine protease	15.5486
390	A0A0R3PJR9	BRO1-like domain protein	15.1301	390	A0A0R3PCW8	Dynein light chain 2, cytoplasmic	15.5413
391	A0A0K0DM81	hypothetical protein, partial	15.1248	391	A0A0R3PDX1	DnaK family protein	15.5386
392	A0A0K0CZ34	ubiquitin--protein ligase	15.1236	392	A0A0K0DL98	TROVE domain protein	15.5364
393	A0A158PHJ6	minus agglutinin	15.1227	393	A0A0K0DD57	glycerol kinase	15.5319
394	A0A0K0DIZ6	ribosomal protein S2	15.1182	394	A0A0K0DNU9	V-type ATPase, A subunit	15.5299
395	A0A0R3PMD2	Thioredoxin domain containing protein	15.1175	395	A0A158PJS4	Ras family protein	15.5289
396	A0A0K0DL20	T-complex protein 1, theta subunit	15.109	396	A0A0K0DFS3	Synaptobrevin	15.4924
397	A0A0K0DME9	enoyl-CoA hydratase/isomerase family protein	15.1031	397	A0A0K0DG20	Immunoglobulin I-set domain containing protein	15.4867
398	A0A0R3PRI9	malate dehydrogenase, NAD-dependent	15.1011	398	A0A0R3PIR4	ribokinase	15.4848
399	A0A0R3PLT5	UBA/TS-N domain protein	15.0933	399	A0A158P6N9	ubiquitin carboxyl-terminal hydrolase, family 1	15.4824
400	A0A0R3PWI7	OV39 antigen	15.0872	400	A0A158PB09	6-pyruvoyl tetrahydropterin synthase/QueD family protein	15.4739
401	A0A0K0DCN2	EF hand	15.0865	401	A0A0K0DID8	Protein F55H12.4	15.4704
402	A0A0R3PYD8	ribosomal protein L7Ae	15.0838	402	A0A0R3PHG1	EF-1 guanine nucleotide exchange domain protein	15.4692
403	A0A158P664	clathrin heavy chain 1	15.0817	403	A0A0K0DRR2	ABC transporter, ATP-binding protein	15.4677
404	A0A0R3PL73	NAC domain protein	15.0704	404	A0A158PEA7	CRE-UNC-15 protein	15.4646
405	A0A158P9U6	NIDogen (basement membrane protein)	15.0695	405	A0A0R3PYP9	histidine acid phosphatase	15.4619
406	A0A158P749	T-complex protein 1, eta subunit	15.0572	406	A0A0R3PIV3	Cytoplasmic dynein 2 heavy chain 1	15.4618
407	A0A0K0DPT1	Actin	15.0492	407	A0A158P9S5	spermidine synthase	15.4575
408	A0A0K0CZ09	calcium binding EGF domain protein	15.03	408	A0A0R3PSM7	carbonate dehydratase, eukaryotic-type	15.4505
409	A0A0K0CXF8	tetratricopeptide repeat protein	15.0261	409	A0A158PDE8	spectrin repeat-containing domain protein	15.4465
410	A0A0K0D0V4	ribosomal protein L36e	15.0005	410	A0A0R3PMX9	Kunitz/Bovine pancreatic trypsin inhibitor domain protein	15.444
411	A0A0R3PXF1	type I phosphodiesterase / nucleotide pyrophosphatase	14.9847	411	A0A158P9U2	C. briggsae CBR-SNF-9 protein	15.444
412	A0A0R3PHC3	Trehalase family protein	14.9817	412	A0A0K0DGZ9	FAH family protein	15.433
413	A0A0K0CW08	inorganic diphosphatase	14.9791	413	A0A0K0DPK4	phosphoribosylglycinamide formyltransferase	15.4309
414	A0A158PDB9	vacuolar ATP synthase subunit S1	14.9692	414	A0A0R3PUJ9	cysteine synthase A	15.4252
415	A0A0K0D0N3	ADP-ribosylation factor 4	14.9618	415	A0A158P9L0	pyridine nucleotide-disulfide oxidoreductase	15.4196
416	A0A158PH93	Low density lipoprotein-receptor and Low-density lipoprotein receptor domain containing protein	14.953	416	A0A0R3PWN5	RHO protein GDP dissociation inhibitor	15.4169
417	A0A0K0CYF0	KASH domain-containing protein	14.9439	417	A0A0K0DCG4	phosphoserine transaminase	15.4142
418	A0A158PGE5	peptidase, T1 family	14.9438	418	A0A0R3PRI9	malate dehydrogenase, NAD-dependent	15.4132
419	A0A0K0DN02	ribosomal protein L21e	14.9381	419	A0A0R3PV10	papain family cysteine protease	15.409
420	A0A0K0CSR9	acyl CoA binding protein	14.9257	420	A0A0K0DQ91	acetyl-CoA C-acetyltransferase	15.404
421	A0A0K0CY27	Hsp20/alpha crystallin family protein	14.9195	421	A0A0R3PZV1	farnesyltransferase beta subunit	15.404
422	A0A0K0DGI3	WD domain, G-beta repeat protein	14.9034	422	A0A0K0CW15	EF hand	15.4014
423	A0A0K0DGZ9	FAH family protein	14.8865	423	A0A0R3PGQ7	TROVE domain protein	15.3927
424	A0A0K0CYS1	Transthyretin-like family protein	14.885	424	A0A158PHT5	ABC transporter, ATP-binding protein	15.3897
425	A0A0R3PEA2	Lysosome-associated membrane glycoprotein	14.873	425	A0A0R3PMK9	oxidoreductase, aldo/keto reductase family protein	15.385
426	A0A0K0CVN5	arginine kinase	14.8594	426	A0A0R3PZT4	Transthyretin-like family protein	15.3785
427	A0A0R3PDX1	DnaK family protein	14.8578	427	A0A0K0CXA0	v-ATPase subunit C	15.3765
428	A0A0K0DC89	MSP domain protein	14.8509	428	A0A0K0DDY8	putative thioredoxin	15.3561
429	A0A0K0D9T8	Kunitz/Bovine pancreatic trypsin inhibitor domain protein	14.8506	429	A0A158P9I9	S-(hydroxymethyl)glutathione dehydrogenase/class III alcohol dehydrogenase	15.3465
430	A0A0R3PRE0	EGF-like domain protein	14.8492	430	A0A158PL08	UDP-Glucose Glycoprotein glucosylTransferase	15.3357
431	A0A0R3PR45	putative Bis(5'-nucleosyl)-tetraphosphatase	14.8371	431	A0A0K0DDQ6	beta-tubulin isotype 1	15.3107
432	A0A158PJA9	Aminotransferase class-III domain containing protein	14.8284	432	A0A0R3PHA7	aminotransferase, class V	15.3098
433	A0A0R3PY70	ribosomal protein S8.e	14.8243	433	A0A0K0D9V4	START domain protein	15.3032
434	A0A158P9I9	S-(hydroxymethyl)glutathione dehydrogenase/class III alcohol dehydrogenase	14.8233	434	A0A158PIJ3	saccharopine dehydrogenase	15.3029
435	A0A0K0CWB4	UBX domain protein	14.8227	435	A0A0K0CUH9	DUF775 domain-containing protein	15.2931
436	A0A0K0D283	RNA recognition motif domain containing protein	14.8191	436	A0A0K0DQC8	GroES-like protein	15.2928
437	A0A158P6C5	animal hem peroxidase	14.8174	437	A0A0R3PPK2	protein prenyltransferase alpha subunit repeat-containing domain protein	15.288
438	A0A0K0D1K5	HAD hydrolase, family IIA	14.8164	438	A0A0R3PSV6	CRE-DIG-1 protein	15.268
439	A0A0K0DQ80	a-macroglobulin complement component	14.8146	439	A0A0K0DA83	immunogenic protein 3	15.264
440	A0A0K0CWZ2	methyltransferase domain protein	14.8047	440	A0A158PI84	Probable ATP-citrate synthase	15.2616
441	A0A0K0DL98	TROVE domain protein	14.7927	441	A0A158PF88	Peptide transporter family 1	15.2396
442	A0A0K0D0K2	peptidase family M13	14.787	442	A0A0R3P9Q8	Profilin	15.2335
443	A0A0K0CXA1	V-type ATPase, C subunit	14.7857	443	A0A0R3PHR0	putative prolyl endopeptidase	15.2192
444	A0A0K0DQ91	acetyl-CoA C-acetyltransferase	14.7851	444	A0A0R3PKI5	oxidoreductase, aldo/keto reductase family protein	15.2177
445	A0A158PFC6	Kunitz/Bovine pancreatic trypsin inhibitor domain protein	14.7786	445	A0A0K0DD60	Protein Y38E10A.17	15.2128
446	A0A0R3PJS9	Copper type II and NHL repeat domain containing protein	14.7697	446	A0A0K0D3D0	ribosomal protein S5	15.2084
447	A0A0R3PZW0	putative cystathionine beta-lyase	14.7575	447	A0A0K0DH46	leucine Rich repeat-containing domain protein	15.2084
448	A0A0K0CXA0	v-ATPase subunit C	14.756	448	A0A0K0CVY2	Protein CBG06620	15.1988
449	A0A158PM43	putative betaine-aldehyde dehydrogenase	14.754	449	A0A0K0DCT1	peptidase, T1 family	15.1948
450	A0A0K0DCI2	Histone H4	14.7437	450	A0A0K0D7P3	DnaK family protein	15.1921
451	A0A0K0CTY0	---NA---	14.7398	451	A0A0R3PL73	NAC domain protein	15.1896
452	A0A158PA96	Protein Y106G6H.1	14.7365	452	A0A158P9R3	Uncharacterized protein OS=Angiostrongylus cantonensis OX=6313 PE=4 SV=1	15.1664
453	A0A0K0DPA6	EF hand	14.7265	453	A0A0K0DCT4	small subunit ribosomal protein 27	15.1568
454	A0A0K0CZ92	UBA/TS-N domain protein	14.7205	454	A0A158P5W2	Cell death abnormality protein 1	15.1495
455	A0A0K0CWX9	small subunit ribosomal protein 1	14.7197	455	A0A0K0CSU6	oxidoreductase, short chain dehydrogenase/reductase family protein	15.1485
456	A0A158P5W2	Cell death abnormality protein 1	14.7185	456	A0A158P8Y9	MSP domain protein	15.1465
457	A0A0K0DQ74	acetyltransferase, GNAT family	14.7161	457	A0A0R3PKE1	SCP-like protein	15.1413
458	A0A0R3PBG4	Nop53 protein	14.7122	458	A0A0K0D1D2	DCN1-like protein 1	15.1318
459	A0A0K0DPK4	phosphoribosylglycinamide formyltransferase	14.7031	459	A0A0R3PLT5	UBA/TS-N domain protein	15.115
460	A0A0K0DFQ4	signal peptidase subunit	14.693	460	A0A0K0DPW5	Histidine acid phosphatase family protein	15.111
461	A0A158PMD2	alpha-galactosidase	14.6846	461	A0A0K0DNF0	V-type ATPase, B subunit	15.1088
462	A0A158PKS3	formate--tetrahydrofolate ligase	14.6824	462	A0A0K0DEL3	ABC transporter, ATP-binding protein	15.1063
463	A0A0K0DFS3	Synaptobrevin	14.6821	463	A0A0R3PH37	GTP-binding nuclear protein Ran	15.0968
464	A0A0R3PJY0	ERG2 and Sigma1 receptor like protein	14.6809	464	A0A0K0CU42	putative dUTP diphosphatase	15.0831
465	A0A0K0DHX4	NFACT-R_1 domain-containing protein	14.6726	465	A0A158PHW9	glycosyl hydrolase family 20, catalytic domain protein	15.0764
466	A0A158PFX5	ABC transporter, ATP-binding protein	14.6712	466	A0A158PAL2	putative betaine-aldehyde dehydrogenase	15.0697
467	A0A158PG50	CRE-FAH-1 protein	14.6699	467	A0A158P8K3	selenide, water dikinase	15.0689
468	A0A0R3Q143	Glycogen [starch] synthase	14.6692	468	A0A0R3PL46	CD36 family protein	15.0573
469	A0A0K0D9C8	unnamed protein product	14.6568	469	A0A0K0D746	B9 protein	15.0402
470	A0A0K0CZP8	ribosomal protein L6e	14.6566	470	A0A0K0DH84	piwi domain protein	15.0216
471	A0A158PHC6	T-complex protein 1, theta subunit	14.6552	471	A0A0K0DK22	putative T-complex protein 1, epsilon subunit	15.0156
472	A0A0R3PJ31	large subunit ribosomal protein 34	14.6506	472	A0A0R3PLJ8	unnamed protein product	15.0086
473	A0A0K0DGJ9	Calponin actin-binding domain containing protein	14.6487	473	A0A0R3PHJ3	unnamed protein product	15.0054
474	A0A0R3PTM5	Adenylyl cyclase-associated protein	14.6449	474	A0A158PJC0	Sec1 family protein	15.0013
475	A0A0R3PS72	ribosomal protein S15	14.6288	475	A0A0K0D3N0	TB2/DP1, HVA22 family	15.0013
476	A0A0K0DK28	DNA-binding protein	14.6234	476	A0A0R3PW42	galactoside-binding lectin	14.998
477	A0A0K0CVC1	PB1 domain protein	14.6212	477	A0A0K0D970	ubiquitin-fold modifier 1	14.9976
478	A0A0K0D7P3	DnaK family protein	14.6117	478	A0A0K0D6Y0	hypothetical protein, partial	14.9959
479	A0A0K0DC56	C. briggsae CBR-GANA-1 protein	14.6062	479	A0A0R3PSN8	SCP-like protein	14.9918
480	A0A0K0CT39	prefoldin subunit	14.5937	480	A0A158PE81	late embryogeneis abundant protein	14.9836
481	A0A158P6L0	co-chaperone GrpE	14.592	481	A0A158PHS4	methyltransferase domain protein	14.9795
482	A0A0K0D9V4	START domain protein	14.5867	482	A0A0R3PKS0	histidine ammonia-lyase	14.9719
483	A0A158PGY5	unnamed protein product	14.5813	483	A0A0R3PCV0	ABC transporter, ATP-binding protein	14.971
484	A0A0K0CTM8	EF-1 guanine nucleotide exchange domain protein	14.5793	484	A0A0K0CTM3	von Willebrand factor type D domain protein	14.9669
485	A0A0K0D1N2	ADP-ribosylation factor 1	14.5626	485	A0A0K0D9M1	glycosyl hydrolase family 38 protein	14.964
486	A0A0K0DID3	eukaryotic ribosomal protein L18	14.561	486	A0A158P6Z4	putative Conserved Cystein/Glycine domain protein	14.9464
487	A0A0K0DFX2	EGF-like domain protein	14.5606	487	A0A0K0D0N3	ADP-ribosylation factor 4	14.9358
488	A0A0K0CUT8	Protein LYS-2	14.5456	488	A0A158PKS3	formate--tetrahydrofolate ligase	14.9349
489	A0A158PA17	T-complex protein 1, gamma subunit	14.5415	489	A0A158PJG3	CRE-LACT-1 protein	14.9223
490	A0A158PI04	unnamed protein product	14.5359	490	A0A158PBP5	SH3 domain-containing protein	14.9206
491	A0A158PAY7	Tubulin polymerization-promoting protein homolog	14.5348	491	A0A0R3PAV7	putative zinc finger protein	14.9121
492	A0A158PDC7	Ubiquitin and Ubiquitin-associated translation elongation factor EF1B domain containing protein	14.5331	492	A0A158P7W7	renin receptor-like protein	14.9111
493	A0A0K0DHN1	ATP synthase, subunit E	14.5286	493	A0A158PFX3	Transthyretin-like family protein	14.9078
494	A0A0K0DKI8	Isocitrate dehydrogenase [NADP]	14.5183	494	A0A0R3PED5	cysteine dioxygenase type I	14.9063
495	A0A0K0DJV9	septum formation protein Maf	14.5117	495	A0A0R3PAL9	RecName: Full=Synaptobrevin-1; AltName: Full=Synaptobrevin-related protein 1	14.9044
496	A0A0K0D5B3	Transthyretin-like family protein	14.5063	496	A0A0K0DRD9	CRE-LACT-1 protein	14.9042
497	A0A0K0D490	tubulin alpha chain	14.5044	497	A0A0R3PZI3	amine oxidase	14.8905
498	A0A0R3PLL5	YjeF-like protein	14.4936	498	A0A158PGT0	putative T-complex protein 1, epsilon subunit	14.8892
499	A0A0K0D0S2	haloacid dehalogenase-like hydrolase domain-containing protein 2 isoform X2	14.4926	499	A0A0K0DHT9	Amidohydro-rel domain-containing protein	14.8885
500	A0A0K0CX33	Ras family protein	14.4912	500	A0A0K0CZ92	UBA/TS-N domain protein	14.8689
501	A0A158P5Z6	Glutamine-Fructose 6-phosphate AminoTransferase homolog	14.4848	501	A0A0K0CWB4	UBX domain protein	14.8671
502	A0A158PDZ4	Guanine nucleotide-binding protein subunit beta-1	14.4838	502	A0A0K0CYV6	intermediate filament tail domain protein	14.8656
503	A0A0K0DH84	piwi domain protein	14.4703	503	A0A0R3PIW2	unnamed protein product	14.8617
504	A0A158P774	bifunctional purine biosynthesis protein PURH	14.464	504	A0A0K0CSW7	myosin head	14.8445
505	A0A0R3PNT1	Glutamine synthetase	14.464	505	A0A0K0D703	dihydrolipoyllysine-residue succinyltransferase, E2 component of oxoglutarate dehydrogenase complex	14.8437
506	A0A158P7I0	ubiquitin-activating enzyme E1	14.4618	506	A0A0R3PKF6	Basement membrane proteoglycan	14.8236
507	A0A0R3PAV7	putative zinc finger protein	14.4537	507	A0A158P8M9	Rac1-binding domain protein	14.8233
508	A0A158PKE8	RNA recognition motif domain containing protein	14.4502	508	A0A0K0D6P9	unnamed protein product	14.8106
509	A0A0R3PUJ9	cysteine synthase A	14.4412	509	A0A0K0CYS1	Transthyretin-like family protein	14.8086
510	A0A0R3PVX5	isochorismatase family protein	14.4255	510	A0A0K0CXX0	T-complex protein 1, beta subunit	14.8022
511	A0A0K0DF39	Myosin-2 essential light chain	14.4099	511	A0A0K0CXA1	V-type ATPase, C subunit	14.7895
512	A0A0K0DMF2	calreticulin family protein	14.4092	512	A0A0K0CXD6	Protein C07G3.10	14.7787
513	A0A158PM87	prefoldin, alpha subunit	14.3812	513	A0A0K0DD37	Tctex-1 family protein	14.7786
514	A0A0K0DIC9	ribonuclease HI	14.3754	514	A0A0K0D2W8	Skp1 family, dimerization domain protein	14.7756
515	A0A158P647	chitinase class I	14.3712	515	A0A158PLN9	ribosomal protein S3	14.7664
516	A0A158PAL2	putative betaine-aldehyde dehydrogenase	14.3699	516	A0A0K0CV99	Protein kinase domain-containing protein	14.7604
517	A0A0R3PDI3	galactoside-binding lectin	14.3652	517	A0A0K0DGN4	Ribosomal family S4e	14.7566
518	A0A158P8M9	Rac1-binding domain protein	14.3645	518	A0A0R3PCE9	alcohol dehydrogenase, iron-dependent	14.7545
519	A0A0K0DET8	Peptidase M24B and Peptidase M24 domain containing protein	14.3633	519	A0A0R3PNP9	glucosamine-6-phosphate deaminase	14.7526
520	A0A0R3PMK9	oxidoreductase, aldo/keto reductase family protein	14.3542	520	A0A0K0CZ18	WD domain, G-beta repeat protein	14.7481
521	A0A0K0CXM1	aspartyl aminopeptidase	14.3442	521	A0A0K0DM91	glycine C-acetyltransferase	14.741
522	A0A0K0D9Q4	ATP synthase subunit beta, mitochondrial	14.3374	522	A0A0R3PBM2	serine proteinase inhibitor	14.7386
523	A0A0R3PWV3	flavocytochrome c	14.3303	523	A0A0K0D3N2	pyridoxal-phosphate dependent protein	14.728
524	A0A158PCK4	immunoglobulin domain protein	14.3276	524	A0A0K0D311	translation initiation factor eIF-5A	14.7219
525	A0A158PIJ3	saccharopine dehydrogenase	14.3266	525	A0A0K0DCN2	EF hand	14.7202
526	A0A0K0DJ20	adaptin region	14.3235	526	A0A0K0DPN6	cAMP-regulated phosphoprotein/endosulfine region	14.7164
527	A0A0R3PK75	EF hand family protein	14.3178	527	A0A0K0D6J4	MaoC-like protein	14.7112
528	A0A0R3PKX9	phosphatidylethanolamine-binding protein	14.3176	528	A0A0K0DFP6	ribosomal protein S26e	14.7085
529	A0A0K0CWR5	PAN domain-containing protein	14.3133	529	A0A0K0D283	RNA recognition motif domain containing protein	14.7052
530	A0A0K0D140	ribosomal protein L5	14.305	530	A0A0R3PZB2	unnamed protein product	14.703
531	A0A0R3PDK0	Protein CBG14129	14.2988	531	A0A158PEV0	enoyl-CoA hydratase/isomerase family protein	14.6999
532	A0A0K0DGQ1	CP-type G domain-containing protein	14.2971	532	A0A0K0DB88	enoyl-CoA hydratase/isomerase family protein	14.683
533	A0A0R3PN13	GPCR and Peptidase M13 domain containing protein	14.2954	533	A0A0K0CX33	Ras family protein	14.6783
534	A0A0R3PHA7	aminotransferase, class V	14.2798	534	A0A0K0DLG1	Aminopeptidase ltah-1.1	14.6703
535	A0A0R3PNI7	4-hydroxyphenylpyruvate dioxygenase	14.2789	535	A0A0R3PYS3	putative endoribonuclease L-PSP	14.6625
536	A0A0K0CXY1	ribophorin I	14.2742	536	A0A158PHF2	laminin G domain protein	14.656
537	A0A0R3PY34	MATH domain protein	14.2729	537	A0A0K0D079	Globin-like domain and Globin, structural domain-containing protein	14.6549
538	A0A158PLQ2	Anti-silencing protein, ASF1-like protein	14.2603	538	A0A0K0CTH0	Dynamin and EF hand domain containing protein	14.6534
539	A0A158PHV4	vacuolar protein sorting-associated protein 35	14.2599	539	A0A158PDB9	vacuolar ATP synthase subunit S1	14.6463
540	A0A0K0CW59	spliceosome RNA helicase BAT1	14.2497	540	A0A158PHJ6	minus agglutinin	14.6427
541	A0A0R3PGU4	septum formation protein Maf	14.247	541	A0A0R3P9E6	putative adenine phosphoribosyltransferase	14.6415
542	A0A0K0D6B7	ribosomal protein L23	14.2438	542	A0A0K0DD67	Transthyretin-like family protein	14.6407
543	A0A0K0DRH4	Ras family protein	14.2438	543	A0A158PM43	putative betaine-aldehyde dehydrogenase	14.639
544	A0A0K0D0Q2	Ras-related protein Rab-2	14.2436	544	A0A0R3PLC5	DJ-1 family protein	14.6382
545	A0A158PG44	T-complex protein 1, delta subunit	14.2426	545	A0A158P760	glycosyl hydrolase family 2, TIM barrel domain protein	14.6239
546	A0A0K0DRM3	lectin C-type domain protein	14.2345	546	A0A0K0DBE8	pyridoxal-phosphate dependent protein	14.6182
547	A0A0K0DH24	WD domain, G-beta repeat protein	14.2328	547	A0A0K0DK28	DNA-binding protein	14.6172
548	A0A0R3PGQ7	TROVE domain protein	14.2298	548	A0A0R3PD75	Apyrase	14.6121
549	A0A0K0DQW5	40S ribosomal protein S11	14.2288	549	A0A0K0DK21	immunoglobulin I-set domain protein	14.6065
550	A0A0K0DNU9	V-type ATPase, A subunit	14.2185	550	A0A0R3PJR9	BRO1-like domain protein	14.595
551	A0A0R3P9Q5	Armadillo/beta-catenin-like repeat protein	14.2075	551	A0A0K0CYB3	nematode cuticle collagen domain protein	14.5923
552	A0A0R3PED5	cysteine dioxygenase type I	14.1982	552	A0A0R3PBR5	peptidase, S9A/B/C family, catalytic domain protein	14.5839
553	A0A0K0DCT1	peptidase, T1 family	14.1976	553	A0A0K0DB82	EGF-like domain protein	14.5796
554	A0A0R3PX45	unnamed protein product	14.1896	554	A0A158PIM3	Neurotransmitter-gated ion-channel ligand-binding and Neurotransmitter-gated ion-channel transmembrane region domain containing protein	14.5663
555	A0A0K0DDJ5	Reticulon	14.1891	555	A0A0K0D5R2	Putative alpha-L-fucosidase	14.5605
556	A0A0R3PV63	antioxidant, AhpC/TSA family	14.1816	556	A0A0K0CUB6	peptidase family M49	14.5532
557	A0A0K0DQ15	ribonucleoside-diphosphate reductase, beta subunit	14.1626	557	A0A0K0DAA0	NAD(P)H-hydrate epimerase	14.5511
558	A0A0K0DI42	Ran GTPase-activating protein 2	14.1517	558	A0A0R3PJL6	Uncharacterized protein OS=Angiostrongylus costaricensis OX=334426 GN=ACOC_LOCUS4669 PE=4 SV=2	14.5506
559	A0A0K0DFJ7	Protein F54B8.4, isoform a	14.1515	559	A0A0K0CX61	late embryogeneis abundant protein	14.5288
560	A0A158PFX3	Transthyretin-like family protein	14.1472	560	A0A158PGE5	peptidase, T1 family	14.5236
561	A0A0K0CV28	T-complex protein 1, delta subunit	14.1409	561	A0A0K0DL55	adaptor complexe medium subunit family protein	14.5178
562	A0A0K0D746	B9 protein	14.1397	562	A0A0K0D983	peptidase, T1 family	14.5123
563	A0A0R3PM71	RNA recognition motif domain containing protein	14.136	563	A0A158P6C5	animal hem peroxidase	14.5057
564	A0A0R3PGH7	FABP domain-containing protein	14.1329	564	A0A158P749	T-complex protein 1, eta subunit	14.4884
565	A0A0K0DNF0	V-type ATPase, B subunit	14.1204	565	A0A0R3PC70	Zinc finger and Integrase domain containing protein	14.4838
566	A0A0K0CYV6	intermediate filament tail domain protein	14.1041	566	A0A0R3PYT0	Calponin-homology (CH) domain-containing protein	14.4821
567	A0A0K0DQC8	GroES-like protein	14.0982	567	A0A158PB85	EF hand	14.4744
568	A0A158PEA7	CRE-UNC-15 protein	14.0923	568	A0A0R3PVX5	isochorismatase family protein	14.4724
569	A0A0K0D9I6	ribosomal protein L7Ae	14.0913	569	A0A0K0DIC9	ribonuclease HI	14.4383
570	A0A0K0DB59	Protein CBG05638	14.0868	570	A0A0R3PUZ0	BAR domain protein	14.4335
571	A0A0K0DGT5	mesencephalic astrocyte-derived neurotrophic factor-like family protein	14.082	571	A0A158PJ87	putative cystathionine beta-synthase	14.4255
572	A0A0K0DD44	T-complex protein 1, zeta subunit	14.0535	572	A0A0K0DD36	HMG box	14.4226
573	A0A0K0DIK0	lysine--tRNA ligase	14.0375	573	A0A0K0DN67	phosphoglucomutase/phosphomannomutase, alpha/beta/alpha domain I	14.4222
574	A0A158PFZ7	f-actin capping protein alpha subunit	14.0362	574	A0A0K0DB78	oxidoreductase, aldo/keto reductase family protein	14.4189
575	A0A0R3P9H7	Catechol-O-MethylTransferase family	14.0341	575	A0A0K0CT80	thymidylate synthase	14.4016
576	A0A0R3PD09	T-complex protein 1, alpha subunit	14.0315	576	A0A0K0CV68	Transthyretin-like family protein	14.3948
577	A0A0R3PFR3	leucine Rich repeat-containing domain protein	14.0186	577	A0A0R3PB45	CRE-CHC-1 protein	14.3797
578	A0A0K0DDK7	SET domain protein	14.0177	578	A0A0K0DBA6	S25 ribosomal protein	14.3739
579	A0A0K0CU47	Increased Sodium Tolerance Related	14.0154	579	A0A0K0DMD0	CRE-LIN-24 protein	14.3727
580	A0A0R3Q1B9	phosphoglycerate kinase	13.9927	580	A0A0K0DGI3	WD domain, G-beta repeat protein	14.3531
581	A0A158PCC1	Transthyretin-like family protein	13.9888	581	A0A0K0D4R9	kynureninase	14.3493
582	A0A0K0DL55	adaptor complexe medium subunit family protein	13.9712	582	A0A0R3PBG4	Nop53 protein	14.3459
583	A0A0K0CT82	ribosomal protein L15	13.9703	583	A0A0K0D490	tubulin alpha chain	14.343
584	A0A0K0DF82	adaptin region	13.9684	584	A0A0R3PXS5	putative multicatalytic endopeptidase	14.34
585	A0A0K0DJ44	PurA ssDNA and RNA-binding protein	13.9684	585	A0A0K0D2L5	fibronectin type III domain protein	14.3213
586	A0A0K0DM91	glycine C-acetyltransferase	13.9625	586	A0A0K0CW57	Prostaglandin reductase 2	14.3199
587	A0A0R3Q2T7	dihydrolipoyl dehydrogenase	13.9495	587	A0A0K0DIK0	lysine--tRNA ligase	14.3151
588	A0A0K0DAZ2	CPSF A subunit region	13.9483	588	A0A0R3PAB9	tetratricopeptide repeat protein	14.3098
589	A0A158PL08	UDP-Glucose Glycoprotein glucosylTransferase	13.9461	589	A0A0K0DB40	peptidase dimerization domain protein	14.3088
590	A0A0K0D4D5	glycosyltransferase, family 8	13.9455	590	A0A0K0D086	ABC transporter, ATP-binding protein	14.3086
591	A0A0R3PI87	ankyrin repeat protein	13.9411	591	A0A158PK52	glucose-6-phosphate dehydrogenase	14.3073
592	A0A0R3PLG7	EF hand	13.931	592	A0A0R3PM11	lipocalin / cytosolic fatty-acid binding protein	14.304
593	A0A158PEV0	enoyl-CoA hydratase/isomerase family protein	13.919	593	A0A0K0CWR5	PAN domain-containing protein	14.2993
594	A0A0K0DB92	HD domain protein	13.9174	594	A0A0K0D5B3	Transthyretin-like family protein	14.2984
595	A0A0K0DA83	immunogenic protein 3	13.915	595	A0A0R3PIT0	DnaK family protein	14.2801
596	A0A158P8K3	selenide, water dikinase	13.908	596	A0A0K0D9Q4	ATP synthase subunit beta, mitochondrial	14.2739
597	A0A0K0DD36	HMG box	13.9043	597	A0A158PDC7	Ubiquitin and Ubiquitin-associated translation elongation factor EF1B domain containing protein	14.2703
598	A0A158PI40	cytosol aminopeptidase family, catalytic domain protein	13.8972	598	A0A158PG64	Protein CBG01887	14.27
599	A0A0K0D3W2	myosin head	13.8775	599	A0A0K0DIZ7	Protein CLC-1	14.2656
600	A0A0R3PXQ2	putative chaperone protein DnaK	13.8751	600	A0A0K0DL20	T-complex protein 1, theta subunit	14.2624
601	A0A158P939	Peptidase C1A domain containing protein	13.8647	601	A0A0K0CXF6	hsc70-interacting protein-like	14.261
602	A0A0K0CWN5	PX domain protein	13.8612	602	A0A158P6M9	WD40-like protein	14.2377
603	A0A0K0DB70	ubiquitin carboxyl-terminal hydrolase, family 1	13.8595	603	A0A158PCC1	Transthyretin-like family protein	14.2242
604	A0A158PL19	FF domain protein	13.8143	604	A0A158PBV8	Nuclear Pore complex Protein	14.2182
605	A0A0K0DD37	Tctex-1 family protein	13.8084	605	A0A158PLP0	dynamin family protein	14.2171
606	A0A158P600	alpha-2-macroglobulin family protein	13.7998	606	A0A0R3PD09	T-complex protein 1, alpha subunit	14.2106
607	A0A0R3PSN8	SCP-like protein	13.7981	607	A0A158PKM5	fibronectin type III domain protein	14.2106
608	A0A0R3PKS0	histidine ammonia-lyase	13.7946	608	A0A0R3PM68	glycosyl hydrolase, family 18	14.1989
609	A0A0K0DB78	oxidoreductase, aldo/keto reductase family protein	13.7888	609	A0A158P5T3	piwi domain protein	14.1971
610	A0A0R3PEV7	papain family cysteine protease	13.7887	610	A0A0R3PAN4	thymidylate synthase	14.193
611	A0A0K0DJC2	Hsp20/alpha crystallin family protein	13.7866	611	A0A0K0DAZ2	CPSF A subunit region	14.1758
612	A0A0K0CXT6	CRE-MEC-12 protein	13.7811	612	A0A0K0DMN5	unnamed protein product	14.1698
613	A0A0K0D2S7	peptidase, T1 family	13.7799	613	A0A0R3PM71	RNA recognition motif domain containing protein	14.1696
614	A0A0K0DA36	ribosomal protein S19	13.7615	614	A0A0K0CW59	spliceosome RNA helicase BAT1	14.1671
615	A0A0R3PQ37	cytosol aminopeptidase family, catalytic domain protein	13.7386	615	A0A158PEI3	unnamed protein product	14.1605
616	A0A0K0CUB6	peptidase family M49	13.7352	616	A0A158P6V6	peptidase family M13	14.1554
617	A0A0K0CUD7	WD domain, G-beta repeat protein	13.7297	617	A0A158P664	clathrin heavy chain 1	14.1535
618	A0A0R3Q020	Peptidase M24B and Peptidase M24 domain containing protein	13.7267	618	A0A0K0DHN1	ATP synthase, subunit E	14.1481
619	A0A0K0DLQ3	Ras family protein	13.7244	619	A0A158PAY7	Tubulin polymerization-promoting protein homolog	14.1476
620	A0A0K0CXR2	WD domain, G-beta repeat protein	13.7234	620	A0A0K0D9G9	chaperonin GroS	14.147
621	A0A0K0DBY6	RecName: Full=Tropomyosin, muscle	13.7125	621	A0A0K0CXT6	CRE-MEC-12 protein	14.1403
622	A0A0R3PXC7	C-type lectin domain-containing protein	13.7099	622	A0A0K0CTM8	EF-1 guanine nucleotide exchange domain protein	14.1373
623	A0A0R3PCC7	FFD and TFG box motif protein	13.677	623	A0A158PHC6	T-complex protein 1, theta subunit	14.1292
624	A0A0R3P9E6	putative adenine phosphoribosyltransferase	13.6628	624	A0A158PAX1	protein tyrosine kinase	14.1236
625	A0A0K0CUD6	Tyrosine-protein kinase	13.6625	625	A0A0K0DFI4	leucine Rich repeat-containing domain protein	14.1071
626	A0A0R3PUZ0	BAR domain protein	13.6478	626	A0A158PFU8	glycosyl hydrolase, family 18	14.0919
627	A0A0K0D4X9	putative MFP2	13.6331	627	A0A0K0D3L4	FG-GAP repeat protein	14.0763
628	A0A0R3PJ73	adenylosuccinate synthase	13.6321	628	A0A0K0D2P4	ribosomal protein, L1P family	14.0624
629	A0A158PB85	EF hand	13.6108	629	A0A0K0DJ44	PurA ssDNA and RNA-binding protein	14.0529
630	A0A0K0DNS6	Low-density lipoprotein receptor domain class A	13.6064	630	A0A0K0CZ34	ubiquitin--protein ligase	14.0444
631	A0A158P8U8	putative V-type proton ATPase subunit H	13.6038	631	A0A0K0D2Q7	cation diffusion facilitator family transporter	14.0404
632	A0A0K0D983	peptidase, T1 family	13.6024	632	A0A0K0CSU3	Cdc37 Hsp90 binding domain protein	14.0338
633	A0A0K0D2Q7	cation diffusion facilitator family transporter	13.5957	633	A0A158PG44	T-complex protein 1, delta subunit	14.0333
634	A0A0K0DG61	f-actin capping protein alpha subunit	13.5887	634	A0A0K0D6R0	type I phosphodiesterase / nucleotide pyrophosphatase	14.0241
635	A0A0K0DAL4	Testis-expressed sequence 264 protein	13.5865	635	A0A0R3PY34	MATH domain protein	14.0164
636	A0A0K0D128	Hsp20/alpha crystallin family protein	13.5865	636	A0A0K0CXV0	Syntaxin-1A homolog	14.0137
637	A0A0R3PGZ2	Transthyretin-like family protein	13.5864	637	A0A0K0D9G8	Protein CBG00487	14.0067
638	A0A0K0DAA0	NAD(P)H-hydrate epimerase	13.5845	638	A0A158PFW7	Annexin	13.9933
639	A0A0K0DBS1	GGL domain protein	13.5828	639	A0A0R3PI94	KIX domain protein	13.9917
640	A0A0R3PH03	Ribosomal Proteins L2, RNA binding domain protein	13.5828	640	A0A0K0DE99	Sec1 family protein	13.9805
641	A0A0K0DM71	heme peroxidase	13.5778	641	A0A0K0D4R2	thioredoxin and glutathione reductase	13.9799
642	A0A0R3PFX9	intermediate filament tail domain protein	13.5685	642	A0A158P8U8	putative V-type proton ATPase subunit H	13.9723
643	A0A158PK52	glucose-6-phosphate dehydrogenase	13.5614	643	A0A0K0DBS1	GGL domain protein	13.9667
644	A0A0K0D9G8	Protein CBG00487	13.5561	644	A0A158PFZ7	f-actin capping protein alpha subunit	13.9603
645	A0A0K0CSW7	myosin head	13.5471	645	A0A0K0D1N2	ADP-ribosylation factor 1	13.9599
646	A0A0K0DD67	Transthyretin-like family protein	13.5334	646	A0A0R3Q143	Glycogen [starch] synthase	13.9565
647	A0A0R3Q1P2	ARF SAR superfamily domain containing protein	13.5276	647	A0A158PBQ9	Ras family protein	13.9503
648	A0A0R3PBM2	serine proteinase inhibitor	13.4997	648	A0A0R3PCX3	Protein Y38E10A.17	13.9496
649	A0A0R3PCU3	ribosomal L18p/L5e family protein	13.499	649	A0A0R3PR45	putative Bis(5'-nucleosyl)-tetraphosphatase	13.9321
650	A0A0R3PSM7	carbonate dehydratase, eukaryotic-type	13.4967	650	A0A158P787	Guanine nucleotide-binding protein G(o) subunit alpha	13.9111
651	A0A158PHE6	Death domain and ZU5 domain and Ankyrin repeat and Death-like domain and Ankyrin repeat-containing domain-containing protein	13.4899	651	A0A158PDN7	Sulfhydryl oxidase	13.9102
652	A0A0R3PHU1	unnamed protein product	13.4776	652	A0A0K0D4W6	g-protein alpha subunit	13.9087
653	A0A0K0CTC8	phosphoglycerate mutase family protein	13.476	653	A0A158PBT8	Myosin, essential light chain family protein	13.9053
654	A0A158PHM1	ML domain protein	13.4759	654	A0A0K0DHX4	NFACT-R_1 domain-containing protein	13.8966
655	A0A0R3PYK0	peptidyl-prolyl cis-trans isomerase, FKBP-type	13.4739	655	A0A0K0CUD7	WD domain, G-beta repeat protein	13.8951
656	A0A158PGD0	basement membrane proteoglycan	13.4734	656	A0A0K0CX31	ribosomal protein S8.e	13.8881
657	A0A0K0DJ06	ADP-ribosylation factor-like protein 8B	13.457	657	A0A0K0D0V9	hypothetical protein DICVIV_00774	13.8872
658	A0A158PLD6	Fibronectin type-III domain-containing protein	13.4545	658	A0A0R3PEG6	GDSL-like protein	13.8738
659	A0A0R3Q0S2	tryptophan--tRNA ligase	13.4545	659	A0A0K0DPH6	ribosomal protein S4	13.8731
660	A0A158PG89	orotate phosphoribosyltransferase	13.4245	660	A0A158PA17	T-complex protein 1, gamma subunit	13.8692
661	A0A0R3PKU2	Tubulin-tyrosine ligase family protein	13.4218	661	A0A0K0CVN5	arginine kinase	13.8678
662	A0A0K0DCG4	phosphoserine transaminase	13.4197	662	A0A0R3P9Q5	Armadillo/beta-catenin-like repeat protein	13.8643
663	A0A0K0D7Y7	Carboxylesterase domain containing protein	13.4152	663	A0A0R3PZF7	oxidoreductase, short chain dehydrogenase/reductase family protein	13.8594
664	A0A0K0CZ18	WD domain, G-beta repeat protein	13.411	664	A0A158PE48	phosphoenolpyruvate carboxykinase	13.8571
665	A0A158PCB5	peptidase, S9A/B/C family, catalytic domain protein	13.4061	665	A0A158PHE0	inosine-5'-monophosphate dehydrogenase	13.8419
666	A0A0K0CUH9	DUF775 domain-containing protein	13.4047	666	A0A0K0DKZ1	oxidoreductase, short chain dehydrogenase/reductase family protein	13.8359
667	A0A0K0CSU6	oxidoreductase, short chain dehydrogenase/reductase family protein	13.4041	667	A0A0K0DHW4	phosphatidylinositol transfer protein	13.8285
668	A0A158PEQ2	UBX domain protein	13.4039	668	A0A0K0CTC8	phosphoglycerate mutase family protein	13.8261
669	A0A0K0DIW9	cysteine rich repeat-containing domain protein	13.4034	669	A0A0K0DLB5	peptidase family M13	13.8215
670	A0A0K0D4Z5	f-actin capping protein, beta subunit	13.3996	670	A0A0R3PXZ1	Profilin	13.8148
671	A0A158PJ87	putative cystathionine beta-synthase	13.3989	671	A0A0R3PX89	ABC transporter, ATP-binding protein	13.8046
672	A0A0K0DC58	rRNA 2'-O-methyltransferase fibrillarin	13.3916	672	A0A0R3PTI6	mo25-like protein	13.803
673	A0A0K0CT64	cullin-associated NEDD8-dissociated protein 1 isoform X2	13.3905	673	A0A0K0DAB3	cadherin domain protein	13.794
674	A0A0K0CXD6	Protein C07G3.10	13.3901	674	A0A0K0CTA7	60S ribosomal protein L12	13.7869
675	A0A0K0D0W9	DOMON domain-containing protein	13.3879	675	A0A0R3PJP2	UBA_e1_C domain-containing protein	13.7805
676	A0A0K0DB88	enoyl-CoA hydratase/isomerase family protein	13.3875	676	A0A158PIJ6	EGF-like domain protein	13.7759
677	A0A158P6G0	peptidase C13 family protein	13.3805	677	A0A0R3PNU2	Tyrosine-protein kinase	13.7709
678	A0A0R3PXZ1	Profilin	13.3801	678	A0A158PAW0	DOMON domain containing protein	13.7593
679	A0A0R3PK96	BadF/BadG/BcrA/BcrD ATPase family protein	13.3788	679	A0A0R3P9H7	Catechol-O-MethylTransferase family	13.7547
680	A0A158PHW9	glycosyl hydrolase family 20, catalytic domain protein	13.3689	680	A0A0R3PJG9	60S ribosomal protein L23	13.7477
681	A0A0K0DJY2	nucleosome assembly protein	13.3591	681	A0A0K0DDS6	tryptophan 2,3-dioxygenase	13.7462
682	A0A0K0DKQ4	WD domain, G-beta repeat protein	13.3579	682	A0A158P825	fibronectin type III domain protein	13.732
683	A0A158PEV4	histidine acid phosphatase	13.3424	683	A0A158PBB1	SEP domain protein	13.7176
684	A0A0K0D6Q4	starch synthase	13.3379	684	A0A0R3PNI7	4-hydroxyphenylpyruvate dioxygenase	13.7138
685	A0A158P9S5	spermidine synthase	13.3281	685	A0A158P9A7	CRE-LET-805 protein	13.7082
686	A0A158PKI4	leucine Rich repeat-containing domain protein	13.3155	686	A0A0K0DNM4	phosphatidylethanolamine-binding protein	13.6996
687	A0A0K0D5V5	Calponin-homology (CH) domain-containing protein	13.307	687	A0A158PDL8	Immunoglobulin I-set domain containing protein	13.6981
688	A0A0R3PBT0	DEAD/DEAH box helicase	13.3058	688	A0A0K0DBU6	saccharopine dehydrogenase	13.6919
689	A0A0R3PWT9	D-family protein	13.2949	689	A0A0K0DN76	Phospholipid-transporting ATPase tat-1	13.6766
690	A0A158PIG8	Protein CBG03940	13.2948	690	A0A0K0DEX7	MSP domain protein	13.6757
691	A0A158P5T3	piwi domain protein	13.2939	691	A0A0K0DRH4	Ras family protein	13.674
692	A0A0K0DJ04	Translocon-associated protein, delta subunit	13.2784	692	A0A0K0DHK1	intermediate filament tail domain protein	13.6644
693	A0A0K0DG74	Translocon-associated protein, gamma subunit	13.2746	693	A0A158PFD6	fibronectin type III domain protein	13.6621
694	A0A0R3PLM8	Protein T10E9.3	13.2585	694	A0A0R3Q0S2	tryptophan--tRNA ligase	13.659
695	A0A0K0DAH7	signal peptidase complex catalytic subunit SEC11C, variant	13.2576	695	A0A0K0DF44	endonuclease/exonuclease/phosphatase family protein	13.6579
696	A0A0K0D4V6	piwi domain protein	13.2574	696	A0A0K0DD44	T-complex protein 1, zeta subunit	13.6576
697	A0A0R3PIR4	ribokinase	13.2473	697	A0A0R3PIC9	putative IQ calmodulin-binding motif domain protein	13.6468
698	A0A0K0D970	ubiquitin-fold modifier 1	13.2409	698	A0A158PI86	Calponin-homology (CH) domain-containing protein	13.633
699	A0A0R3PIQ7	FYVE zinc finger	13.2238	699	A0A0R3PES4	aminotransferase, class V	13.6328
700	A0A0K0DK73	antioxidant, AhpC/TSA family	13.2152	700	A0A0R3Q0E7	unnamed protein product	13.6133
701	A0A0K0D4R9	kynureninase	13.212	701	A0A0K0D015	molybdenum cofactor synthesis domain protein	13.6096
702	A0A0R3PD04	ribosomal protein L30p/L7e	13.211	702	A0A0K0DB92	HD domain protein	13.6054
703	A0A158PHS4	methyltransferase domain protein	13.2099	703	A0A0R3PNJ7	EF hand	13.5985
704	A0A0R3PZF7	oxidoreductase, short chain dehydrogenase/reductase family protein	13.2087	704	A0A0K0CYE0	Kunitz/Bovine pancreatic trypsin inhibitor domain protein	13.5898
705	A0A158PIS2	Gamma-glutamyltranspeptidase domain containing protein	13.2076	705	A0A0K0D920	Protein-tyrosine phosphatase	13.5856
706	A0A0K0DH97	RNA recognition motif domain containing protein	13.1864	706	A0A0K0CXR2	WD domain, G-beta repeat protein	13.5794
707	A0A0K0DAF1	Neuronal calcium sensor 2	13.182	707	A0A0K0CYZ2	Hsp20/alpha crystallin family protein	13.5741
708	A0A0K0DJN2	Mov34/MPN/PAD-1 family protein	13.1782	708	A0A0R3PWC3	collagen triple helix repeat protein	13.5684
709	A0A0K0DP57	Low-density lipoprotein receptor domain class A	13.1781	709	A0A0K0CT64	cullin-associated NEDD8-dissociated protein 1 isoform X2	13.5671
710	A0A0R3PDB8	PH domain-containing protein	13.1709	710	A0A0K0D2S7	peptidase, T1 family	13.567
711	A0A158PDW5	serine carboxypeptidase S28	13.1704	711	A0A0K0DG61	f-actin capping protein alpha subunit	13.563
712	A0A0K0DMU0	preprotein translocase, SecY subunit	13.168	712	A0A158PEQ2	UBX domain protein	13.5622
713	A0A0R3PP29	protein phosphatase inhibitor 2	13.157	713	A0A158P603	Hexokinase domain containing protein	13.56
714	A0A158PH32	2-amino-3-carboxymuconate-6-semialdehyde decarboxylase	13.1429	714	A0A158PHM1	ML domain protein	13.5546
715	A0A0K0D5H8	ribosomal L15	13.1359	715	A0A0R3PZM1	S-(hydroxymethyl)glutathione dehydrogenase/class III alcohol dehydrogenase	13.5507
716	A0A0R3Q1M9	nuclease-like protein	13.1339	716	A0A0R3PB78	ribosomal protein L14	13.5423
717	A0A0K0DLG1	Aminopeptidase ltah-1.1	13.1327	717	A0A158PGQ9	Protein CBG02031	13.5389
718	A0A0R3PIX5	CRE-MLC-3 protein	13.124	718	A0A0K0CU47	Increased Sodium Tolerance Related	13.5377
719	A0A0K0DKX3	ubiquitin--protein ligase	13.1237	719	A0A0K0D742	putative prolyl endopeptidase	13.5343
720	A0A0K0CX27	ribosomal protein L24e	13.1189	720	A0A0K0DI42	Ran GTPase-activating protein 2	13.5197
721	A0A0K0CVM0	cytosol aminopeptidase family, catalytic domain protein	13.1181	721	A0A0K0DKK4	Protein F23F1.7	13.5088
722	A0A0K0CX84	ribosomal L22e protein	13.1128	722	A0A0K0DQ74	acetyltransferase, GNAT family	13.5038
723	A0A0K0DH45	Dolichyl-diphosphooligosaccharide-protein glycosyltransferase subunit	13.0922	723	A0A0K0DKV0	hydroxyisourate hydrolase	13.5028
724	A0A0R3PXS5	putative multicatalytic endopeptidase	13.0872	724	A0A0K0DAF1	Neuronal calcium sensor 2	13.5013
725	A0A158P758	pyruvate kinase	13.087	725	A0A0K0CSR9	acyl CoA binding protein	13.4956
726	A0A158PG64	Protein CBG01887	13.0763	726	A0A0K0CV28	T-complex protein 1, delta subunit	13.4933
727	A0A0R3PZI3	amine oxidase	13.0746	727	A0A0K0DJ06	ADP-ribosylation factor-like protein 8B	13.4915
728	A0A0K0DB73	Helicase ssl-1	13.0682	728	A0A158PB89	protein phosphatase 2C	13.4735
729	A0A0K0CV13	tubulin binding cofactor A	13.0652	729	A0A0K0CTC7	MIR domain protein	13.472
730	A0A0K0CY08	kinase domain protein	13.0627	730	A0A158PAM4	tetratricopeptide repeat protein	13.4707
731	A0A0K0CVX1	putative phospholipid hydroperoxide glutathione peroxidase	13.055	731	A0A158PHA7	CRE-LPR-2 protein	13.469
732	A0A0K0DHW4	phosphatidylinositol transfer protein	13.0541	732	A0A0R3PFD6	Phosphofructokinase domain containing protein	13.4689
733	A0A0K0DNH2	dynamin family protein	13.0318	733	A0A158PIR3	phosphoglucomutase/phosphomannomutase, alpha/beta/alpha domain II	13.4644
734	A0A0K0DB40	peptidase dimerization domain protein	13.0312	734	A0A0R3PVJ0	fibronectin type III domain protein	13.462
735	A0A0K0D4Q1	Beta2-adaptin appendage, sub-domain protein	13.0284	735	A0A0R3PSX8	ribosomal protein S6e	13.46
736	A0A0K0DPA5	Probable ATP-citrate synthase	13.0252	736	A0A0K0DIZ6	ribosomal protein S2	13.4577
737	A0A158PBB1	SEP domain protein	13.0185	737	A0A0K0DIL1	Proteasome subunit alpha type-7	13.4519
738	A0A0R3PL46	CD36 family protein	13.0181	738	A0A158PKE8	RNA recognition motif domain containing protein	13.4508
739	A0A0R3PSY6	glycosyl hydrolase family 38 protein	13.0162	739	A0A0R3PWT9	D-family protein	13.4505
740	A0A0R3PEA9	peptidase, M28 family	13.0144	740	A0A0K0DJN2	Mov34/MPN/PAD-1 family protein	13.4503
741	A0A0R3PKJ4	Aromatic-di-Alanine repeat protein	12.9988	741	A0A0K0CYJ4	Glutaredoxin domain containing protein	13.4473
742	A0A0K0D3L4	FG-GAP repeat protein	12.9958	742	A0A0R3PNL4	putative GTP cyclohydrolase I feedback regulatory protein	13.4419
743	A0A0R3PNB1	Serine/threonine-protein phosphatase PP1-alpha	12.991	743	A0A158P9C1	EGF-like domain protein	13.4313
744	A0A158PJC0	Sec1 family protein	12.991	744	A0A0K0DH24	WD domain, G-beta repeat protein	13.4174
745	A0A0R3PLC5	DJ-1 family protein	12.9861	745	A0A158PK95	Uncharacterized protein OS=Angiostrongylus costaricensis OX=334426 GN=ACOC_LOCUS9774 PE=4 SV=1	13.4148
746	A0A158P6F4	Peroxidase skpo-1	12.9772	746	A0A0R3PE04	endonuclease/exonuclease/phosphatase family protein	13.4129
747	A0A158P787	Guanine nucleotide-binding protein G(o) subunit alpha	12.9772	747	A0A0R3PH25	thymosin beta isoform X1	13.4073
748	A0A0R3PYP9	histidine acid phosphatase	12.9745	748	A0A158PHZ0	myosin head	13.4036
749	A0A0R3PJ02	ribosomal protein S13p/S18e	12.9734	749	A0A0R3P9S7	Twitchin	13.4019
750	A0A0K0DNR7	KH domain protein	12.9703	750	A0A0K0DJ20	adaptin region	13.3755
751	A0A0R3Q1A1	EBF3-S protein	12.9666	751	A0A0K0D0U7	Aminopeptidase ltah-1.1	13.3692
752	A0A0R3PBL1	DNA-binding protein	12.9664	752	A0A0K0D597	Ndr family protein	13.3652
753	A0A0R3PNP9	glucosamine-6-phosphate deaminase	12.9637	753	A0A0K0DB70	ubiquitin carboxyl-terminal hydrolase, family 1	13.3472
754	A0A0K0DE99	Sec1 family protein	12.9602	754	A0A0R3PGH7	FABP domain-containing protein	13.3468
755	A0A0K0DNQ0	KH domain protein	12.9556	755	A0A0R3PV63	antioxidant, AhpC/TSA family	13.3425
756	A0A0R3PW42	galactoside-binding lectin	12.9441	756	A0A0R3P9L5	glycosyl hydrolase family 38 protein	13.335
757	A0A0R3PJ57	MSP domain protein	12.9378	757	A0A158PFA7	phosphoribosylglycinamide formyltransferase	13.3333
758	A0A0R3PGW0	calpain family cysteine protease	12.9196	758	A0A158PAN7	Death domain and ZU5 domain and Ankyrin repeat and Death-like domain and Ankyrin repeat-containing domain-containing protein	13.3281
759	A0A0K0D6P9	unnamed protein product	12.9195	759	A0A0R3PDF2	Serine Rich Adhesion Protein-like	13.3206
760	A0A0R3PC70	Zinc finger and Integrase domain containing protein	12.9156	760	A0A0R3PR76	glycogen debranching enzyme	13.3055
761	A0A0K0DCM8	clathrin light chain	12.9149	761	A0A0K0CT19	EGF-like domain-containing protein	13.2784
762	A0A0K0DAB3	cadherin domain protein	12.9064	762	A0A0K0DKX3	ubiquitin--protein ligase	13.272
763	A0A0K0D597	Ndr family protein	12.8978	763	A0A0K0D3W2	myosin head	13.2611
764	A0A0K0DCF5	Probable trafficking protein particle complex subunit 13 homolog	12.8645	764	A0A0R3PJ45	ribosomal protein, L4/L1 family	13.2554
765	A0A0R3PB97	unnamed protein product	12.8638	765	A0A158PF50	calcium binding EGF domain protein	13.2553
766	A0A0K0DCP9	WD domain, G-beta repeat protein	12.8506	766	A0A0R3PBL1	DNA-binding protein	13.2536
767	A0A0R3PZM1	S-(hydroxymethyl)glutathione dehydrogenase/class III alcohol dehydrogenase	12.848	767	A0A0K0CXY1	ribophorin I	13.2218
768	A0A0R3PCE9	alcohol dehydrogenase, iron-dependent	12.8378	768	A0A0R3PKJ4	Aromatic-di-Alanine repeat protein	13.1856
769	A0A0K0CV88	myosin head	12.8351	769	A0A0K0D4V6	piwi domain protein	13.1843
770	A0A0R3PM11	lipocalin / cytosolic fatty-acid binding protein	12.8217	770	A0A0K0DCP6	acetate--CoA ligase	13.184
771	A0A0R3PMQ4	cold-shock DNA-binding domain protein	12.814	771	A0A0R3PKY2	Ras family protein	13.1814
772	A0A0K0CV07	arginine--tRNA ligase	12.8108	772	A0A0K0DF82	adaptin region	13.1765
773	A0A0R3PHY4	papain family cysteine protease	12.8086	773	A0A0R3PJQ7	ribosomal protein L10.e	13.1697
774	A0A0K0DK21	immunoglobulin I-set domain protein	12.8076	774	A0A0K0CVC1	PB1 domain protein	13.1677
775	A0A0K0D4J3	cytidine deaminase	12.803	775	A0A0K0DQ15	ribonucleoside-diphosphate reductase, beta subunit	13.1583
776	A0A158PAW0	DOMON domain containing protein	12.7981	776	A0A0K0D521	hydrolase, NUDIX family	13.1542
777	A0A158PB89	protein phosphatase 2C	12.7913	777	A0A0K0DI32	laminin G domain protein	13.15
778	A0A0K0D3N2	pyridoxal-phosphate dependent protein	12.7759	778	A0A0R3PKU2	Tubulin-tyrosine ligase family protein	13.1477
779	A0A0K0D0R2	polyadenylate binding protein	12.7737	779	A0A158PLQ2	Anti-silencing protein, ASF1-like protein	13.1265
780	A0A0R3PTI6	mo25-like protein	12.7716	780	A0A0R3PB97	unnamed protein product	13.1209
781	A0A158PFA7	phosphoribosylglycinamide formyltransferase	12.7711	781	A0A0R3PLW9	Ras family protein	13.1199
782	A0A0K0DMP7	Protein CBG11059	12.7704	782	A0A158PMA8	unnamed protein product	13.1043
783	A0A0R3Q0Z0	SHSP domain-containing protein	12.7666	783	A0A0R3PTK2	Dihydropyrimidinase 2	13.1033
784	A0A158PM11	Protein Y39F10A.1	12.7604	784	A0A158P774	bifunctional purine biosynthesis protein PURH	13.0983
785	A0A0K0DRD7	ribosomal protein L3	12.7565	785	A0A0R3Q1M9	nuclease-like protein	13.0941
786	A0A0K0DCP6	acetate--CoA ligase	12.7525	786	A0A0K0DNE6	glutathione synthase	13.0882
787	A0A0K0DN76	Phospholipid-transporting ATPase tat-1	12.7492	787	A0A0K0DE51	cold-shock DNA-binding domain protein	13.0852
788	A0A0K0CUC8	AMP-binding enzyme	12.7491	788	A0A0K0D4Z5	f-actin capping protein, beta subunit	13.0662
789	A0A0K0CTN1	glycine--tRNA ligase	12.7473	789	A0A0R3PDB8	PH domain-containing protein	13.0568
790	A0A0R3PW58	Kazal-type serine protease inhibitor domain protein	12.7432	790	A0A0R3PP29	protein phosphatase inhibitor 2	13.0498
791	A0A0K0CTC7	MIR domain protein	12.7427	791	A0A0K0DC37	phosphoprotein phosphatase 1	13.0407
792	A0A158PFZ2	putative Conserved Cystein/Glycine domain protein	12.7158	792	A0A158P6H3	oxidoreductase, short chain dehydrogenase/reductase family protein	13.017
793	A0A0K0D015	molybdenum cofactor synthesis domain protein	12.7138	793	A0A0K0DRP1	glycogen debranching enzyme	13.0083
794	A0A158PIJ6	EGF-like domain protein	12.6913	794	A0A0K0DR31	aldehyde dehydrogenase family protein	13.007
795	A0A0R3PJP2	UBA_e1_C domain-containing protein	12.6903	795	A0A0K0DFJ7	Protein F54B8.4, isoform a	13.0052
796	A0A0R3PVQ4	la domain protein	12.6821	796	A0A0K0DPA5	Probable ATP-citrate synthase	12.9978
797	A0A158PHF2	laminin G domain protein	12.6813	797	A0A0K0CZJ8	GTPase Activating Protein family	12.976
798	A0A158PAN7	Death domain and ZU5 domain and Ankyrin repeat and Death-like domain and Ankyrin repeat-containing domain-containing protein	12.6724	798	A0A158PJ75	EGF-like domain-containing protein	12.9712
799	A0A0R3PI94	KIX domain protein	12.6719	799	A0A158P622	CRE-TYR-4 protein	12.9623
800	A0A158PE48	phosphoenolpyruvate carboxykinase	12.6692	800	A0A0K0D140	ribosomal protein L5	12.9615
801	A0A158PK62	serine carboxypeptidase S28	12.6651	801	A0A0K0DM63	ribosomal protein S7e	12.957
802	A0A158PH80	spectrin repeat-containing domain protein	12.6503	802	A0A0K0CWH9	Putative deoxyribose-phosphate aldolase	12.955
803	A0A158PLZ8	histidine acid phosphatase	12.635	803	A0A0K0DCP9	WD domain, G-beta repeat protein	12.9465
804	A0A0K0DLQ5	ribosomal S17	12.6294	804	A0A0K0D3S1	unnamed protein product	12.9377
805	A0A158PM63	Ulp1 protease family, catalytic domain protein	12.6203	805	A0A0K0DC83	Neurotransmitter-gated ion-channel ligand-binding and Neurotransmitter-gated ion-channel transmembrane region domain containing protein	12.9359
806	A0A158PBY9	HEAT repeat protein	12.6161	806	A0A0K0DH97	RNA recognition motif domain containing protein	12.9354
807	A0A0R3PBI9	Striatin family protein	12.6004	807	A0A158PCD3	Alpha,alpha-trehalose-phosphate synthase [UDP-forming] 2	12.9221
808	A0A158PJT3	p25-alpha	12.5981	808	A0A0R3PPQ8	unnamed protein product	12.9202
809	A0A0K0DCJ2	SNF7 family protein	12.5953	809	A0A0K0CWN5	PX domain protein	12.8937
810	A0A0K0DPX7	putative amidophosphoribosyltransferase	12.5879	810	A0A0K0DEB4	Cofilin/tropomyosin-type actin-binding protein	12.8835
811	A0A0K0CX26	Plectin/S10 domain protein	12.5853	811	A0A0R3P9G4	FiLamiN (actin binding protein) homolog	12.8826
812	A0A0K0CXV0	Syntaxin-1A homolog	12.5616	812	A0A158PED2	phosphoenolpyruvate carboxykinase	12.8774
813	A0A158PEG5	Prp18 domain protein	12.5475	813	A0A0R3PBV8	---NA---	12.8686
814	A0A0K0DFI4	leucine Rich repeat-containing domain protein	12.5438	814	A0A0K0CUC8	AMP-binding enzyme	12.8645
815	A0A0K0DB82	EGF-like domain protein	12.5342	815	A0A158P7Y4	RWD domain protein	12.8556
816	A0A0K0CYH1	PCI domain protein	12.5289	816	A0A158PB71	Ferric-chelate reductase 1	12.8515
817	A0A0R3Q1P3	peroxiredoxin-6	12.5225	817	A0A158PL19	FF domain protein	12.8475
818	A0A0R3P9X6	cGMP-dependent protein kinase egl-4	12.5022	818	A0A0R3PW58	Kazal-type serine protease inhibitor domain protein	12.8383
819	A0A0K0D9X1	40S ribosomal protein S23	12.4951	819	A0A0R3PHY4	papain family cysteine protease	12.8312
820	A0A0K0DN23	ankyrin repeat protein	12.4705	820	A0A0K0CWZ2	methyltransferase domain protein	12.8246
821	A0A0K0DDD5	PCI domain protein	12.4698	821	A0A158PAL8	Vacuolar protein sorting-associated protein domain containing protein	12.8234
822	A0A0K0DA92	26S protease regulatory subunit 6A	12.4535	822	A0A0R3PX45	unnamed protein product	12.8212
823	A0A0K0DHK1	intermediate filament tail domain protein	12.448	823	A0A0R3PXQ2	putative chaperone protein DnaK	12.7973
824	A0A0K0DI63	SNF7 family protein	12.4469	824	A0A0K0DC99	hydrolase, NUDIX family	12.787
825	A0A0R3PNL4	putative GTP cyclohydrolase I feedback regulatory protein	12.4453	825	A0A0R3PNB1	Serine/threonine-protein phosphatase PP1-alpha	12.7679
826	A0A158P8X2	Sulfhydryl oxidase	12.4442	826	A0A0K0D4Q1	Beta2-adaptin appendage, sub-domain protein	12.7518
827	A0A158PEQ9	HEAT repeat protein	12.422	827	A0A0K0D6L8	alpha amylase, catalytic domain protein	12.7467
828	A0A0K0CWH9	Putative deoxyribose-phosphate aldolase	12.4193	828	A0A158PJU9	palmitoyl protein thioesterase	12.7409
829	A0A0K0DMD0	CRE-LIN-24 protein	12.4082	829	A0A0K0D3H5	Hypothetical RNA-binding protein T28D9.2 in chromosome II, putative	12.7162
830	A0A0R3PD75	Apyrase	12.4079	830	A0A0K0DID3	eukaryotic ribosomal protein L18	12.7139
831	A0A0R3PTN2	Thioredoxin domain containing protein	12.3982	831	A0A158PM63	Ulp1 protease family, catalytic domain protein	12.6829
832	A0A0R3P9F9	Ras family protein	12.3965	832	A0A0K0DLG9	ubiquitin--protein ligase	12.68
833	A0A0R3PBR5	peptidase, S9A/B/C family, catalytic domain protein	12.3791	833	A0A0R3PC28	Vacuolar protein sorting-associated protein domain containing protein	12.6646
834	A0A0K0DLG9	ubiquitin--protein ligase	12.3775	834	A0A0K0CUQ2	ribosomal protein L7Ae	12.6575
835	A0A0R3PD94	Nucleotide-sensitive chloride conductance regulator	12.3691	835	A0A0R3PFX9	intermediate filament tail domain protein	12.6529
836	A0A0R3PCQ9	ThioredoXin Domain Containing protein homolog	12.368	836	A0A0K0DGZ1	putative translation elongation factor Tu	12.6437
837	A0A0K0DGZ1	putative translation elongation factor Tu	12.3655	837	A0A0R3Q1P2	ARF SAR superfamily domain containing protein	12.6435
838	A0A158P6V6	peptidase family M13	12.3589	838	A0A0R3PUJ1	cytidyltransferase domain protein	12.6424
839	A0A0K0CZ32	SNF7 family protein	12.3545	839	A0A0K0DET1	dihydrofolate reductase	12.6388
840	A0A0K0D703	dihydrolipoyllysine-residue succinyltransferase, E2 component of oxoglutarate dehydrogenase complex	12.3411	840	A0A0K0D1Y6	Vesicle-trafficking protein SEC22b family protein	12.6367
841	A0A0K0DEB4	Cofilin/tropomyosin-type actin-binding protein	12.3136	841	A0A0K0D2X1	kelch repeat protein	12.6359
842	A0A158P7Y4	RWD domain protein	12.309	842	A0A158PEV4	histidine acid phosphatase	12.6355
843	A0A0R3PBV8	---NA---	12.2991	843	A0A0K0DGC6	ribosomal protein L13e	12.6182
844	A0A158PLP6	EF hand	12.2987	844	A0A0K0CXG1	ribosomal protein L13	12.5936
845	A0A0K0DIL1	Proteasome subunit alpha type-7	12.2723	845	A0A0R3PFN3	selenium binding protein	12.5746
846	A0A0R3PIT0	DnaK family protein	12.2702	846	A0A0R3PUT6	Spectrin repeat domain containing protein	12.5568
847	A0A0K0D5S4	ribosomal protein L29	12.2541	847	A0A0K0D4K3	LIM and SH3 domain protein F42H10.3	12.5449
848	A0A0K0D1Y6	Vesicle-trafficking protein SEC22b family protein	12.2523	848	A0A0R3PYS9	Calponin-homology (CH) domain-containing protein	12.5384
849	A0A0K0CXB2	ATP synthase, subunit C	12.2458	849	A0A0R3PCQ9	ThioredoXin Domain Containing protein homolog	12.5301
850	A0A0R3PMW2	Proteasome/cyclosome repeat protein	12.2447	850	A0A158P7Y8	CG2614, isoform A	12.53
851	A0A0R3PSB1	UPF0585 protein CG18661	12.2377	851	A0A0K0D4R0	LIM domain and actin-binding protein 1	12.5128
852	A0A0K0DMD5	unnamed protein product	12.2348	852	A0A0K0CVX1	putative phospholipid hydroperoxide glutathione peroxidase	12.512
853	A0A0R3PC28	Vacuolar protein sorting-associated protein domain containing protein	12.2255	853	A0A0K0CWX9	small subunit ribosomal protein 1	12.5078
854	A0A0K0DN67	phosphoglucomutase/phosphomannomutase, alpha/beta/alpha domain I	12.2222	854	A0A0K0DG45	PUL domain protein	12.5044
855	A0A158P760	glycosyl hydrolase family 2, TIM barrel domain protein	12.22	855	A0A0R3PD94	Nucleotide-sensitive chloride conductance regulator	12.4882
856	A0A0R3Q240	unnamed protein product	12.2137	856	A0A158PEQ9	HEAT repeat protein	12.4835
857	A0A158PD46	HEAT repeat protein	12.1795	857	A0A0R3PFX6	TB2/DP1, HVA22 family	12.4758
858	A0A0K0CV99	Protein kinase domain-containing protein	12.178	858	A0A158PH80	spectrin repeat-containing domain protein	12.4735
859	A0A158PLM7	Exportin-1	12.1762	859	A0A0K0DGT5	mesencephalic astrocyte-derived neurotrophic factor-like family protein	12.4562
860	A0A158PJU9	palmitoyl protein thioesterase	12.1674	860	A0A158PIS2	Gamma-glutamyltranspeptidase domain containing protein	12.4528
861	A0A158PGW6	proline--tRNA ligase	12.164	861	A0A0K0DAL4	Testis-expressed sequence 264 protein	12.4482
862	A0A158P7Y8	CG2614, isoform A	12.1564	862	A0A0R3PBI9	Striatin family protein	12.4465
863	A0A0K0DRR2	ABC transporter, ATP-binding protein	12.1479	863	A0A0R3PLG7	EF hand	12.4332
864	A0A0R3PYS3	putative endoribonuclease L-PSP	12.1246	864	A0A0R3PY70	ribosomal protein S8.e	12.4244
865	A0A0K0CT80	thymidylate synthase	12.1182	865	A0A158P6L0	co-chaperone GrpE	12.4197
866	A0A0K0DJH0	TIP49 protein	12.1092	866	A0A158PHV4	vacuolar protein sorting-associated protein 35	12.4069
867	A0A0R3PLV3	myosin head	12.1038	867	A0A0R3PDW0	acyl-CoA thioesterase II	12.3941
868	A0A0K0CSR7	mago nashi protein	12.0913	868	A0A0R3PP83	PCI domain protein	12.3916
869	A0A0R3PPQ8	unnamed protein product	12.0802	869	A0A0K0DIW9	cysteine rich repeat-containing domain protein	12.3772
870	A0A0K0D175	cysteine--tRNA ligase	12.06	870	A0A0R3PJY0	ERG2 and Sigma1 receptor like protein	12.3687
871	A0A0R3PDR8	PX domain-containing protein	12.056	871	A0A0R3PYD8	ribosomal protein L7Ae	12.3608
872	A0A0K0D4K3	LIM and SH3 domain protein F42H10.3	12.0362	872	A0A0R3Q0Z0	SHSP domain-containing protein	12.3239
873	A0A158PHT5	ABC transporter, ATP-binding protein	12.0237	873	A0A158PIG8	Protein CBG03940	12.3193
874	A0A0R3PCV0	ABC transporter, ATP-binding protein	12.0049	874	A0A0K0D9Y8	Adenylosuccinate lyase	12.2794
875	A0A0K0DCF4	SNF7 family protein	11.9739	875	A0A0K0DNH2	dynamin family protein	12.2417
876	A0A0K0CV11	Eukaryotic translation initiation factor 2 subunit 3	11.9581	876	A0A158PH19	Reticulon-like protein	12.226
877	A0A0K0DFC2	prefoldin subunit	11.9556	877	A0A0K0CVP2	60S ribosomal protein L18a	12.216
878	A0A0R3PKY2	Ras family protein	11.9549	878	A0A0K0DNB5	peptidase, T1 family	12.211
879	A0A0K0DKS1	Ras family protein	11.9315	879	A0A158PK62	serine carboxypeptidase S28	12.2063
880	A0A0K0D6R0	type I phosphodiesterase / nucleotide pyrophosphatase	11.9199	880	A0A0R3PI87	ankyrin repeat protein	12.2043
881	A0A0K0D2X1	kelch repeat protein	11.9013	881	A0A158PH32	2-amino-3-carboxymuconate-6-semialdehyde decarboxylase	12.1795
882	A0A0K0CUE7	60s Acidic ribosomal protein	11.8828	882	A0A0K0DB73	Helicase ssl-1	12.1759
883	A0A0K0CTH0	Dynamin and EF hand domain containing protein	11.8748	883	A0A0R3PUA9	threonine--tRNA ligase	12.167
884	A0A0K0DEL3	ABC transporter, ATP-binding protein	11.864	884	A0A158PFC6	Kunitz/Bovine pancreatic trypsin inhibitor domain protein	12.1642
885	A0A0K0DLB5	peptidase family M13	11.8475	885	A0A0K0D6Q4	starch synthase	12.16
886	A0A0K0CY36	transcriptional Coactivator p15	11.8474	886	A0A0K0DK73	antioxidant, AhpC/TSA family	12.153
887	A0A0R3PKF6	Basement membrane proteoglycan	11.8409	887	A0A158PJ76	immunoglobulin I-set domain protein	12.1212
888	A0A158PKM5	fibronectin type III domain protein	11.8357	888	A0A0K0D9C8	unnamed protein product	12.0712
889	A0A0R3PP83	PCI domain protein	11.8356	889	A0A0K0DIZ0	methylmalonate-semialdehyde dehydrogenase	12.0636
890	A0A158P603	Hexokinase domain containing protein	11.8322	890	A0A0K0CTN1	glycine--tRNA ligase	12.0541
891	A0A158PFD6	fibronectin type III domain protein	11.8311	891	A0A0K0D175	cysteine--tRNA ligase	12.0176
892	A0A0R3PES4	aminotransferase, class V	11.8259	892	A0A0K0DQW5	40S ribosomal protein S11	12.0076
893	A0A158PJG3	CRE-LACT-1 protein	11.8048	893	A0A0K0DJY2	nucleosome assembly protein	12.003
894	A0A0R3PFX6	TB2/DP1, HVA22 family	11.7711	894	A0A158PL21	DEAD/DEAH box helicase	11.9907
895	A0A0R3PUT6	Spectrin repeat domain containing protein	11.7708	895	A0A158P8X2	Sulfhydryl oxidase	11.9886
896	A0A0K0CY37	proliferating cell nuclear antigen	11.7574	896	A0A0K0CV07	arginine--tRNA ligase	11.9672
897	A0A158PAL8	Vacuolar protein sorting-associated protein domain containing protein	11.7436	897	A0A158P5Z6	Glutamine-Fructose 6-phosphate AminoTransferase homolog	11.9502
898	A0A0K0D4R0	LIM domain and actin-binding protein 1	11.7396	898	A0A0K0CWV9	Armadillo/beta-catenin-like repeat protein	11.8788
899	A0A158PEB2	ribophorin II	11.7354	899	A0A0K0DBY6	RecName: Full=Tropomyosin, muscle	11.8626
900	A0A0K0DGE3	SPFH/Band 7/PHB domain protein	11.7197	900	A0A158PGW6	proline--tRNA ligase	11.8608
901	A0A0K0DR41	inositol monophosphatase family protein	11.7038	901	A0A0R3PTH5	UTP--glucose-1-phosphate uridylyltransferase	11.8466
902	A0A158PA25	Low density lipoprotein-receptor domain containing protein	11.6718	902	A0A0K0DCJ2	SNF7 family protein	11.8396
903	A0A0R3PM84	Coatomer subunit gamma	11.6487	903	A0A0K0DFQ4	signal peptidase subunit	11.8391
904	A0A0K0D929	Zinc finger domain containing protein	11.5961	904	A0A0R3P9V0	peptidase, T1 family	11.8295
905	A0A0K0DI32	laminin G domain protein	11.5902	905	A0A0R3PBK4	unnamed protein product	11.7998
906	A0A0K0DNM4	phosphatidylethanolamine-binding protein	11.5886	906	A0A158PLM7	Exportin-1	11.7975
907	A0A0K0CZJ8	GTPase Activating Protein family	11.5473	907	A0A0K0DHR3	hydrolase, TatD family	11.7924
908	A0A158P5X9	Carboxylic ester hydrolase	11.545	908	A0A0R3PKE3	activator of Hsp90 ATPase	11.7887
909	A0A0K0DNB5	peptidase, T1 family	11.5129	909	A0A0K0CXT0	prefoldin subunit	11.7855
910	A0A0K0D7E7	MATH domain protein	11.5085	910	A0A158PG89	orotate phosphoribosyltransferase	11.7844
911	A0A0R3PFY1	MaoC-like protein	11.4206	911	A0A0K0DR41	inositol monophosphatase family protein	11.7802
912	A0A0R3PRN4	ribosomal protein L19e	11.4152	912	A0A0K0CXU7	tumor protein D52 family protein	11.7581
913	A0A0K0CSX2	oxidoreductase, short chain dehydrogenase/reductase family protein	11.4151	913	A0A0R3Q1P3	peroxiredoxin-6	11.7396
914	A0A0K0DHR3	hydrolase, TatD family	11.3757	914	A0A0K0D0Q2	Ras-related protein Rab-2	11.7354
915	A0A0K0DAH1	casein kinase II regulatory subunit	11.3699	915	A0A158PB05	Serine Rich Adhesion Protein-like	11.7279
916	A0A0R3PFD6	Phosphofructokinase domain containing protein	11.3589	916	A0A158P7E8	Glycoside hydrolase domain containing protein	11.6562
917	A0A0R3PMU7	PCI domain protein	11.3534	917	A0A0K0DN02	ribosomal protein L21e	11.6369
918	A0A0K0CTH2	protein phosphatase 2C	11.3459	918	A0A0K0CT39	prefoldin subunit	11.603
919	A0A0R3PJW3	MSP domain protein	11.2808	919	A0A0K0DCF5	Probable trafficking protein particle complex subunit 13 homolog	11.5949
920	A0A0K0DC37	phosphoprotein phosphatase 1	11.2664	920	A0A158PLP6	EF hand	11.5881
921	A0A158PBP5	SH3 domain-containing protein	11.1893	921	A0A158PAV5	GRASP55/65 family protein	11.5799
922	A0A0K0D3A9	uridine phosphorylase	11.178	922	A0A0R3PIQ7	FYVE zinc finger	11.5774
923	A0A0R3PFM3	serine--tRNA ligase	11.1507	923	A0A0K0DC58	rRNA 2'-O-methyltransferase fibrillarin	11.5701
924	A0A0K0DQM7	EF hand	11.1434	924	A0A0K0D0R2	polyadenylate binding protein	11.5672
925	A0A0K0CY62	3-oxoacid CoA-transferase, B subunit	11.0814	925	A0A0K0CZP8	ribosomal protein L6e	11.5416
926	A0A0K0DR80	Emp24/gp25L/p24 family protein	11.0482	926	A0A158PM00	phenylalanine-4-hydroxylase	11.5292
927	A0A0K0DRA1	tetrahydrofolate dehydrogenase/cyclohydrolase, catalytic domain protein	11.0354	927	A0A0R3PH03	Ribosomal Proteins L2, RNA binding domain protein	11.489
928	A0A0R3PAR0	SH3 domain protein	11.0127	928	A0A0K0DRM3	lectin C-type domain protein	11.4601
929	A0A158PMA8	unnamed protein product	10.9866	929	A0A0K0CXF8	tetratricopeptide repeat protein	11.4285
930	A0A0K0DMV6	eIF3 subunit 6 protein	10.9457	930	A0A0R3PMU7	PCI domain protein	11.4208
931	A0A158PAV5	GRASP55/65 family protein	10.9131	931	A0A158PAD3	RNA recognition motif domain containing protein	11.3881
932	A0A0K0DFN6	TB2/DP1, HVA22 family	10.8754	932	A0A158PJT3	p25-alpha	11.3651
933	A0A158PH19	Reticulon-like protein	10.8402	933	A0A0K0DJ02	Nitrilase cyanide hydratase and apolipoprotein N-acyltransferase and Histidine triad (HIT) protein domain containing protein	11.3522
934	A0A0K0DM77	MSP domain protein	10.8317	934	A0A0K0CZ32	SNF7 family protein	11.3195
935	A0A158P9Z0	trans-2,3-enoyl-CoA reductase	10.7819	935	A0A0R3PJ31	large subunit ribosomal protein 34	11.2765
936	A0A0R3PAN4	thymidylate synthase	10.7618	936	A0A0R3PFM3	serine--tRNA ligase	11.2723
937	A0A0K0D0U7	Aminopeptidase ltah-1.1	10.5893	937	A0A0K0DNZ3	MSP domain protein	11.1674
938	A0A0R3PLS4	Uso1 / p115 like vesicle tethering protein, head region	10.4559	938	A0A0K0DNR7	KH domain protein	11.1367
939	A0A158PJL7	Peroxidase skpo-1	10.3499	939	A0A0K0DMU0	preprotein translocase, SecY subunit	11.0658
940	A0A158PLP0	dynamin family protein	10.1911	940	A0A0K0CV13	tubulin binding cofactor A	11.0604
941	A0A158PCD3	Alpha,alpha-trehalose-phosphate synthase [UDP-forming] 2	10.1023	941	A0A0R3PMW2	Proteasome/cyclosome repeat protein	10.9815
942	A0A0K0D3S1	unnamed protein product	10.0626	942	A0A0K0D6B7	ribosomal protein L23	10.8774
943	A0A0K0CYG5	adaptin region	10.0462	943	A0A0R3PFR3	leucine Rich repeat-containing domain protein	10.8632
944	A0A0K0CY01	AMP-binding enzyme	9.80948	944	A0A0R3Q240	unnamed protein product	10.8378
				945	A0A0K0CUS4	S1 RNA binding domain protein	10.8322
				946	A0A0K0DRA1	tetrahydrofolate dehydrogenase/cyclohydrolase, catalytic domain protein	10.7933
				947	A0A0R3P9F9	Ras family protein	10.7865
				948	A0A0K0CXB2	ATP synthase, subunit C	10.7138
				949	A0A0R3PK75	EF hand family protein	10.6978
				950	A0A0R3P9X6	cGMP-dependent protein kinase egl-4	10.5978
				951	A0A0R3PJ02	ribosomal protein S13p/S18e	10.5636
				952	A0A0K0D7E7	MATH domain protein	10.5424
				953	A0A0K0DJH0	TIP49 protein	10.5186
				954	A0A0K0CYD2	Pyridoxal phosphate-dependent decarboxylase domain containing protein	10.5117
				955	A0A0K0CX84	ribosomal L22e protein	10.2367
				956	A0A0R3PCL4	glutamate-cysteine ligase, catalytic subunit	10.0396
				957	A0A158PK32	surface-associated antigen 1	9.98925
				958	A0A0K0DMV6	eIF3 subunit 6 protein	9.90007
				959	A0A158P609	HEAT repeat protein	9.79551

## Sheet: Abundance surface
Abundance table of Angiostrongylus vasorum female and male surface proteins (including proteases)
surface proteins
female				male
rank	protein accession	orthologue description	relative quantity (log2)	rank	protein accession	orthologue description	relative quantity (log2)
1	A0A0K0DR15	nematode fatty acid retinoid binding protein	24.5896	1	A0A0R3PQU4	surface-associated antigen 2	24.9727
2	A0A0K0CZE1	von Willebrand factor type D domain protein	24.2324	2	A0A0R3PDQ8	major sperm protein	24.7398
3	A0A0R3Q0Z5	von Willebrand factor type D domain protein	24.1468	3	A0A0K0DR15	nematode fatty acid retinoid binding protein	22.8977
4	A0A0R3PQU4	surface-associated antigen 2	23.4796	4	A0A0R3PUI8	Protein F55H12.4	22.3032
5	A0A0R3PJI4	von Willebrand factor type D domain protein	23.0744	5	A0A0K0DR90	phage protein, HK97 gp10 family	21.7776
6	A0A0R3PUI8	Protein F55H12.4	22.9024	6	A0A0K0DEG6	Transthyretin-like family protein	21.5441
7	A0A0K0CTM3	von Willebrand factor type D domain protein	22.3513	7	A0A158PGV5	Protein T10E9.3	21.3516
8	A0A0K0D9Y8	Adenylosuccinate lyase	22.0467	8	A0A0K0DK12	type I glyceraldehyde-3-phosphate dehydrogenase	21.3383
9	A0A0R3PRZ6	glutathione peroxidase	21.9696	9	A0A0K0DD77	protein-L-isoaspartate O-methyltransferase	21.3114
10	A0A0K0DEA9	unnamed protein product	21.6343	10	A0A0K0CUD6	Tyrosine-protein kinase	21.2962
11	A0A0R3PMX9	Kunitz/Bovine pancreatic trypsin inhibitor domain protein	21.4169	11	A0A0K0DEA9	unnamed protein product	21.2956
12	A0A0K0DR90	phage protein, HK97 gp10 family	21.1993	12	A0A0R3PMX9	Kunitz/Bovine pancreatic trypsin inhibitor domain protein	21.2834
13	A0A0K0DPP7	unnamed protein product	21.0581	13	A0A0R3PIC9	putative IQ calmodulin-binding motif domain protein	21.1442
14	A0A0K0CW59	spliceosome RNA helicase BAT1	20.9938	14	A0A158PJ76	immunoglobulin I-set domain protein	21.0194
15	A0A158PGV5	Protein T10E9.3	20.9413	15	A0A0K0DEG4	Transthyretin-like family protein	20.9399
16	A0A0K0DLC1	unnamed protein product	20.7411	16	A0A0R3PMA5	nematode fatty acid retinoid binding protein	20.8646
17	A0A0K0DLC4	Eukaryotic translation initiation factor 3 subunit L	20.5414	17	A0A0R3PXM6	OV39 antigen	20.8228
18	A0A0R3PEU6	extracellular superoxide dismutase	20.4911	18	A0A0K0CUV9	phosphopyruvate hydratase	20.6926
19	A0A0K0DEG4	Transthyretin-like family protein	20.2593	19	A0A0R3PRZ6	glutathione peroxidase	20.6483
20	A0A0K0CWR1	Protein T10E9.3	20.1319	20	A0A0K0CT44	major sperm protein	20.6071
21	A0A0R3PTG0	Protein CBG16927	20.1195	21	A0A0K0CWC8	nematode fatty acid retinoid binding protein	20.5944
22	A0A0K0DJC2	Hsp20/alpha crystallin family protein	20.1035	22	A0A0R3PTG0	Protein CBG16927	20.4642
23	A0A0K0CYE0	Kunitz/Bovine pancreatic trypsin inhibitor domain protein	20.0004	23	A0A0K0DID8	Protein F55H12.4	20.4615
24	A0A0R3PMA5	nematode fatty acid retinoid binding protein	19.8653	24	A0A158P7K4	Protein CBG23138	20.1179
25	A0A0R3PZI3	amine oxidase	19.8464	25	A0A158PGY5	unnamed protein product	20.1151
26	A0A158PFC6	Kunitz/Bovine pancreatic trypsin inhibitor domain protein	19.7481	26	A0A0R3PEU6	extracellular superoxide dismutase	20.0872
27	A0A0K0CUV9	phosphopyruvate hydratase	19.7375	27	A0A0K0DA83	immunogenic protein 3	20.029
28	A0A0K0DID8	Protein F55H12.4	19.6952	28	A0A0K0D287	Calponin actin-binding domain containing protein	20.0243
29	A0A0K0DEG6	Transthyretin-like family protein	19.6523	29	A0A0R3Q1E4	14-3-3 protein zeta isoform X1	19.9675
30	A0A0K0D287	Calponin actin-binding domain containing protein	19.6472	30	A0A0K0D5B3	Transthyretin-like family protein	19.9657
31	A0A0R3PZD6	galactoside-binding lectin	19.5966	31	A0A158P6W2	arginine kinase	19.9571
32	A0A0K0DD77	protein-L-isoaspartate O-methyltransferase	19.566	32	A0A0R3PVJ8	heat shock protein 90	19.8521
33	A0A0R3PPI3	oxidoreductase, aldo/keto reductase family protein	19.5329	33	A0A0K0DPP7	unnamed protein product	19.8449
34	A0A158PAW0	DOMON domain containing protein	19.4384	34	A0A0R3PW94	translation elongation factor EF-1, subunit alpha	19.806
35	A0A158PB27	galactoside-binding lectin	19.3622	35	A0A158PFC6	Kunitz/Bovine pancreatic trypsin inhibitor domain protein	19.7936
36	A0A0R3PLZ5	acetyltransferase, GNAT family	19.303	36	A0A0K0D9J3	pepsin inhibitor-3-like repeated domain protein	19.7672
37	A0A0R3PXM6	OV39 antigen	19.2631	37	A0A0R3Q1B4	Transthyretin-like family protein	19.7606
38	A0A0R3PXQ2	putative chaperone protein DnaK	19.1378	38	A0A0K0DPT1	Actin	19.7374
39	A0A0R3PA55	DB module	19.1112	39	A0A0R3PXQ2	putative chaperone protein DnaK	19.7372
40	A0A0K0CY69	putative chaperone protein DnaK	19.0255	40	A0A0R3PZJ4	MSP domain protein	19.7181
41	A0A0K0D2L7	peptidyl-prolyl cis-trans isomerase, cyclophilin-type	18.9856	41	A0A158P6Z4	putative Conserved Cystein/Glycine domain protein	19.7104
42	A0A0K0CWC8	nematode fatty acid retinoid binding protein	18.8628	42	A0A0K0DRF2	Nematode Polyprotein Allergen related	19.7052
43	A0A0K0CV68	Transthyretin-like family protein	18.8403	43	A0A0R3Q197	histone H3-like	19.6846
44	A0A0K0DMY2	Transthyretin-like family protein	18.8336	44	A0A0K0DB10	unnamed protein product	19.6201
45	A0A158P7K4	Protein CBG23138	18.8234	45	A0A158PFX3	Transthyretin-like family protein	19.5731
46	A0A0R3PVJ8	heat shock protein 90	18.7611	46	A0A0K0CWR1	Protein T10E9.3	19.5394
47	A0A0K0CVZ7	putative major allergen	18.7045	47	A0A0K0CYE0	Kunitz/Bovine pancreatic trypsin inhibitor domain protein	19.5371
48	A0A0R3PLI6	Profilin	18.6529	48	A0A0K0D314	core histone H2A/H2B/H3/H4	19.5248
49	A0A0R3PH25	thymosin beta isoform X1	18.614	49	A0A0K0CVZ7	putative major allergen	19.3691
50	A0A0R3PJN1	CS domain protein	18.5459	50	A0A0R3PAD1	eukaryotic aspartyl protease	19.3537
51	A0A0K0DFM8	UTP--glucose-1-phosphate uridylyltransferase	18.4571	51	A0A0K0DLC1	unnamed protein product	19.3296
52	A0A0K0CUW0	parasitic stage specific protein 1	18.4567	52	A0A0K0CWS0	CBN-EXC-4 protein	19.3126
53	A0A158PE07	a-macroglobulin complement component	18.3791	53	A0A158P8B1	Annexin	19.2555
54	A0A0K0D931	phosphatidylethanolamine-binding protein	18.3694	54	A0A158PH35	fructose-bisphosphate aldolase class-I	19.2191
55	A0A0R3PKL6	Transthyretin-like family protein	18.2922	55	A0A0K0CY69	putative chaperone protein DnaK	19.2139
56	A0A158P7E9	translation elongation factor EF-1, subunit alpha	18.2525	56	A0A0K0D2L7	peptidyl-prolyl cis-trans isomerase, cyclophilin-type	19.0564
57	A0A0K0DC93	actin	18.2401	57	A0A0R3PMV5	pyruvate kinase	18.991
58	A0A158P6C5	animal hem peroxidase	18.1979	58	A0A0K0DC89	MSP domain protein	18.9267
59	A0A0R3PEG8	globin	18.1898	59	A0A158PGB7	antioxidant, AhpC/TSA family	18.837
60	A0A0R3PAD1	eukaryotic aspartyl protease	18.0843	60	A0A158PAW0	DOMON domain containing protein	18.7864
61	A0A0R3PNV6	L-lactate dehydrogenase	18.0724	61	A0A0R3PBM1	putative major allergen	18.6383
62	A0A158PFW7	Annexin	17.992	62	A0A0R3PNV6	L-lactate dehydrogenase	18.6306
63	A0A158PIN5	fasciclin domain protein	17.9189	63	A0A0R3PA55	DB module	18.6183
64	A0A0K0D9I3	Actin, clone 403	17.8892	64	A0A0R3PII4	CRE-ANC-1 protein	18.5788
65	A0A158PDJ2	unnamed protein product	17.8746	65	A0A0K0DMY2	Transthyretin-like family protein	18.5778
66	A0A0R3PZ93	peptidyl-prolyl cis-trans isomerase, FKBP-type	17.8701	66	A0A0K0DDA1	MSP domain protein	18.5699
67	A0A0R3PD05	Ras family protein	17.8669	67	A0A0K0D4X9	putative MFP2	18.3694
68	A0A0R3PH37	GTP-binding nuclear protein Ran	17.8306	68	A0A158PFW7	Annexin	18.3369
69	A0A0R3PBG4	Nop53 protein	17.8197	69	A0A0K0DD67	Transthyretin-like family protein	18.2914
70	A0A0K0CZS1	CRE-UNC-60 protein	17.819	70	A0A0K0CZ41	unnamed protein product	18.2809
71	A0A0R3PB78	ribosomal protein L14	17.7786	71	A0A0R3PPI3	oxidoreductase, aldo/keto reductase family protein	18.2413
72	A0A0K0DD50	beta-tubulin isotype 2	17.7692	72	A0A0K0DMW3	nucleosome assembly protein	18.1232
73	A0A0R3PNV4	L-lactate dehydrogenase	17.7432	73	A0A0K0D9I3	Actin, clone 403	18.0512
74	A0A0R3PTS2	ADP/ATP translocase 1	17.7427	74	A0A0K0DI57	Transthyretin-like family protein	18.0436
75	A0A0R3PIL0	phosphoglycerate kinase	17.7137	75	A0A0K0D9G9	chaperonin GroS	18.0411
76	A0A0K0DFE5	putative phosphoglycerate dehydrogenase	17.651	76	A0A0K0DD50	beta-tubulin isotype 2	18.0364
77	A0A158P6F3	animal hem peroxidase	17.6006	77	A0A0K0DJ29	ATP synthase F1, alpha subunit	18.0157
78	A0A0K0CTT0	Tubulin/FtsZ family, GTPase domain protein	17.5954	78	A0A0K0D1S1	Transthyretin-like family protein	18.0048
79	A0A158PKX0	unnamed protein product	17.5548	79	A0A0R3PZD6	galactoside-binding lectin	17.9536
80	A0A0K0DB59	Protein CBG05638	17.5512	80	A0A158PKX0	unnamed protein product	17.9181
81	A0A0K0CUS5	ground-like domain protein	17.4852	81	A0A158PIN5	fasciclin domain protein	17.9016
82	A0A0K0DC78	Rab GDP dissociation inhibitor	17.4465	82	A0A0R3PCL7	heme peroxidase	17.901
83	A0A0R3PF98	unnamed protein product	17.3971	83	A0A0R3Q1B9	phosphoglycerate kinase	17.8899
84	A0A0R3PHU1	unnamed protein product	17.3659	84	A0A0R3PKL6	Transthyretin-like family protein	17.8246
85	A0A0R3PC99	60S ribosomal protein L12	17.3509	85	A0A158PA29	unnamed protein product	17.8194
86	A0A0K0DG68	oxidoreductase, aldo/keto reductase family protein	17.3376	86	A0A0R3PNU2	Tyrosine-protein kinase	17.8172
87	A0A0R3PKI5	oxidoreductase, aldo/keto reductase family protein	17.3283	87	A0A0R3PPC0	fumarate hydratase, class II	17.8071
88	A0A0R3PY30	nucleoside diphosphate kinase	17.2954	88	A0A0R3Q0N9	putative chaperone protein DnaK	17.773
89	A0A0K0CXX0	T-complex protein 1, beta subunit	17.2796	89	A0A0K0CZV4	elongation factor 2	17.7729
90	A0A0R3PZ09	Protein Y60A3A.21, isoform c	17.2448	90	A0A158P758	pyruvate kinase	17.7406
91	A0A0K0DIZ6	ribosomal protein S2	17.2236	91	A0A0K0DDS4	fructose-bisphosphate aldolase class-I	17.6939
92	A0A0K0D9H0	chaperonin GroL	17.1997	92	A0A158PB27	galactoside-binding lectin	17.68
93	A0A0K0CTE3	Ras family protein	17.1866	93	A0A0K0D931	phosphatidylethanolamine-binding protein	17.6779
94	A0A0K0DJG5	putative phenylpyruvate tautomerase	17.1798	94	A0A0K0CV68	Transthyretin-like family protein	17.652
95	A0A0R3PYR6	malate dehydrogenase	17.1791	95	A0A0R3PLI6	Profilin	17.6288
96	A0A0K0D9Q4	ATP synthase subunit beta, mitochondrial	17.1505	96	A0A158PKP9	macrophage migration inhibitory factor	17.6171
97	A0A0R3PCW8	Dynein light chain 2, cytoplasmic	17.0743	97	A0A0R3PBG4	Nop53 protein	17.6161
98	A0A158PAM4	tetratricopeptide repeat protein	17.0044	98	A0A158PEH0	2,3-bisphosphoglycerate-independent phosphoglycerate mutase	17.5634
99	A0A0K0DDQ6	beta-tubulin isotype 1	16.9847	99	A0A0R3PFL6	arginine kinase	17.559
100	A0A0R3Q2N9	Peroxisomal catalase 1	16.9722	100	A0A0K0CUS5	ground-like domain protein	17.5469
101	A0A0R3PHH7	galectin 2	16.9655	101	A0A0R3PKD0	glucose-6-phosphate isomerase	17.545
102	A0A0K0D1N2	ADP-ribosylation factor 1	16.9553	102	A0A0R3PYR6	malate dehydrogenase	17.5391
103	A0A0K0DD67	Transthyretin-like family protein	16.9537	103	A0A0R3PLZ5	acetyltransferase, GNAT family	17.5338
104	A0A0K0CXJ4	leucine Rich repeat-containing domain protein	16.9526	104	A0A0K0DQQ3	arginine kinase	17.5292
105	A0A0R3PHZ1	CRE-FRM-1 protein	16.945	105	A0A158PAM4	tetratricopeptide repeat protein	17.5149
106	A0A0R3PDF2	Serine Rich Adhesion Protein-like	16.939	106	A0A0R3PS63	troponin T family protein	17.5014
107	A0A0K0DMW3	nucleosome assembly protein	16.9378	107	A0A158PHF5	Calponin-homology (CH) domain-containing protein	17.4906
108	A0A0R3PGY4	Protein lon-8	16.9347	108	A0A0K0DK72	lipocalin / cytosolic fatty-acid binding protein	17.4492
109	A0A0K0D5E2	glutathione S-transferase protein	16.9323	109	A0A0R3PIL0	phosphoglycerate kinase	17.4289
110	A0A0K0CYL9	ubiquitin family protein	16.9266	110	A0A0K0CYF0	KASH domain-containing protein	17.3789
111	A0A0R3PHZ9	MICOS complex subunit MIC60-1	16.8708	111	A0A0R3PNV4	L-lactate dehydrogenase	17.3765
112	A0A0K0CXW0	Transketolase, thiamine diphosphate binding domain protein	16.8673	112	A0A158P6F3	animal hem peroxidase	17.3672
113	A0A0K0DB15	ribosomal protein S19e	16.8369	113	A0A0K0DGX0	fructose-bisphosphate aldolase class-I	17.3655
114	A0A0R3Q1B9	phosphoglycerate kinase	16.8211	114	A0A158PIX9	Protein CBG23138	17.353
115	A0A0K0DK50	nematode cuticle collagen domain protein	16.8137	115	A0A0R3PZI3	amine oxidase	17.3093
116	A0A158PC48	Low-density lipoprotein receptor domain class A	16.7991	116	A0A0K0DB59	Protein CBG05638	17.3066
117	A0A0K0CX31	ribosomal protein S8.e	16.7794	117	A0A0K0CV99	unnamed protein product	17.2864
118	A0A0K0CX84	ribosomal L22e protein	16.763	118	A0A0K0DC37	phosphoprotein phosphatase 1	17.2826
119	A0A0K0D2C0	pyruvate kinase	16.7433	119	A0A0K0DN78	Transthyretin-like family protein	17.2602
120	A0A0R3PMV5	pyruvate kinase	16.7145	120	A0A0K0CY70	MSP domain protein	17.2418
121	A0A0K0CXC1	AAA family ATPase, CDC48 subfamily	16.7083	121	A0A0R3PY30	nucleoside diphosphate kinase	17.2225
122	A0A158PER5	MOZ/SAS family protein	16.6873	122	A0A0R3PAC6	arginine kinase	17.2157
123	A0A158P9C1	EGF-like domain protein	16.6585	123	A0A0K0D2C0	pyruvate kinase	17.2132
124	A0A0K0DNE8	phosphogluconate dehydrogenase, NAD binding domain protein	16.6478	124	A0A158PBY8	ML domain protein	17.21
125	A0A0R3PSM7	carbonate dehydratase, eukaryotic-type	16.6425	125	A0A0R3PF65	Protein K08F8.5, isoform a	17.2011
126	A0A0K0CV28	T-complex protein 1, delta subunit	16.6147	126	A0A0K0D9Q4	ATP synthase subunit beta, mitochondrial	17.1965
127	A0A0R3PHD2	latrophilin-like protein 2	16.6104	127	A0A158PHM1	ML domain protein	17.1933
128	A0A158PHF5	Calponin-homology (CH) domain-containing protein	16.6004	128	A0A0R3PV63	antioxidant, AhpC/TSA family	17.1931
129	A0A158PBI2	galactoside-binding lectin	16.5843	129	A0A0R3PKX9	phosphatidylethanolamine-binding protein	17.1811
130	A0A0R3PNW0	astacin-like metalloprotease	16.5831	130	A0A0K0CXK8	surfactant protein B	17.173
131	A0A0R3PKD0	glucose-6-phosphate isomerase	16.5458	131	A0A0R3PRI9	malate dehydrogenase, NAD-dependent	17.1597
132	A0A0K0DN78	Transthyretin-like family protein	16.5435	132	A0A158PBB0	saccharopine dehydrogenase	17.1594
133	A0A0K0CST2	peptidyl-prolyl cis-trans isomerase, FKBP-type	16.5378	133	A0A158PDJ2	unnamed protein product	17.1544
134	A0A0K0D741	putative Lipid Binding Protein	16.5293	134	A0A158PCC1	Transthyretin-like family protein	17.1502
135	A0A158P985	ShKT domain-containing protein	16.5203	135	A0A0K0D1U0	CRE-AHCY-1 protein	17.1045
136	A0A0K0DIZ0	methylmalonate-semialdehyde dehydrogenase	16.4925	136	A0A0R3PHZ1	CRE-FRM-1 protein	17.0774
137	A0A0R3PBL4	Transthyretin-like family protein	16.4902	137	A0A0K0CTF4	putative phospholipid hydroperoxide glutathione peroxidase	17.0747
138	A0A158P8C2	Aldo_ket_red domain-containing protein	16.4859	138	A0A0K0DC83	Neurotransmitter-gated ion-channel ligand-binding and Neurotransmitter-gated ion-channel transmembrane region domain containing protein	17.0578
139	A0A0K0D128	Hsp20/alpha crystallin family protein	16.4575	139	A0A0K0CZI7	Hsp90 protein	17.0284
140	A0A0K0DCG4	phosphoserine transaminase	16.4373	140	A0A158P7E9	translation elongation factor EF-1, subunit alpha	17.0274
141	A0A0K0CV99	unnamed protein product	16.4261	141	A0A158P8M9	Rac1-binding domain protein	17.0178
142	A0A0K0D311	translation initiation factor eIF-5A	16.408	142	A0A0R3Q0N1	cystatin domain protein	17.0104
143	A0A0K0D6Z1	oxidoreductase, aldo/keto reductase family protein	16.3936	143	A0A0R3P9U0	TB2/DP1, HVA22 family	17.003
144	A0A0R3PV10	papain family cysteine protease	16.3841	144	A0A0R3PHS5	HAD hydrolase, family IA, variant 3	17.0016
145	A0A0R3PCB2	1,4-alpha-glucan-branching enzyme	16.372	145	A0A0K0CZS1	CRE-UNC-60 protein	16.9886
146	A0A0K0DC46	citrate (Si)-synthase, eukaryotic	16.3536	146	A0A0R3PH37	GTP-binding nuclear protein Ran	16.9698
147	A0A158P774	bifunctional purine biosynthesis protein PURH	16.3511	147	A0A158PE07	a-macroglobulin complement component	16.9664
148	A0A0K0D6B7	ribosomal protein L23	16.3497	148	A0A0R3PW66	peptidase dimerization domain protein	16.9449
149	A0A158PM70	Globin-like domain and Globin, structural domain-containing protein	16.3358	149	A0A0R3PSM7	carbonate dehydratase, eukaryotic-type	16.9415
150	A0A158P8H7	Homogentisate 1,2-dioxygenase	16.3289	150	A0A158P6C5	animal hem peroxidase	16.9213
151	A0A0K0DHN4	transaldolase	16.3178	151	A0A0K0D2N6	flavocytochrome c	16.9191
152	A0A0K0DBA6	S25 ribosomal protein	16.3132	152	A0A0K0D741	putative Lipid Binding Protein	16.9104
153	A0A0R3PU60	ribosomal protein L6e	16.3102	153	A0A0K0DAB9	eukaryotic initiation factor 4A-III	16.9087
154	A0A0R3PUR9	KH domain protein	16.2956	154	A0A0R3Q0Z5	von Willebrand factor type D domain protein	16.9057
155	A0A158PJL7	Peroxidase skpo-1	16.2766	155	A0A0K0DDQ6	beta-tubulin isotype 1	16.8829
156	A0A0K0DMT3	LSM domain protein	16.2684	156	A0A0K0DIQ5	copper/zinc superoxide dismutase	16.8701
157	A0A158PFU8	glycosyl hydrolase, family 18	16.2623	157	A0A0R3PJN1	CS domain protein	16.8636
158	A0A0K0DGC6	ribosomal protein L13e	16.2563	158	A0A0R3PZ65	disorganized muscle protein 1	16.8606
159	A0A158PL74	Rab GDP dissociation inhibitor	16.2536	159	A0A0K0DPA2	histidine triad domain protein	16.859
160	A0A0R3PCU3	ribosomal L18p/L5e family protein	16.249	160	A0A158P8Y6	glutathione S-transferase protein	16.8477
161	A0A0K0CTF4	putative phospholipid hydroperoxide glutathione peroxidase	16.2418	161	A0A0R3Q2N9	Peroxisomal catalase 1	16.847
162	A0A0K0DAR9	glycogen phosphorylase	16.2297	162	A0A0R3PWA7	nucleosome assembly protein	16.8415
163	A0A0R3PXZ1	Profilin	16.1992	163	A0A0K0CYZ2	Hsp20/alpha crystallin family protein	16.8221
164	A0A158P9T3	Moesin/ezrin/radixin homolog 1	16.1958	164	A0A0R3PHH7	galectin 2	16.8142
165	A0A0K0CU69	sushi domain protein	16.1706	165	A0A0R3PHZ9	MICOS complex subunit MIC60-1	16.8129
166	A0A158P6B2	surface-associated antigen 1	16.16	166	A0A0K0CST2	peptidyl-prolyl cis-trans isomerase, FKBP-type	16.7879
167	A0A0K0DID3	eukaryotic ribosomal protein L18	16.1562	167	A0A0K0DC46	citrate (Si)-synthase, eukaryotic	16.781
168	A0A0R3PQ70	glutathione S-transferase protein	16.1505	168	A0A0K0CVY2	Protein CBG06620	16.7756
169	A0A0K0DNX6	antioxidant, AhpC/TSA family	16.1493	169	A0A0K0DJC2	Hsp20/alpha crystallin family protein	16.7527
170	A0A158PH93	Low density lipoprotein-receptor and Low-density lipoprotein receptor domain containing protein	16.1341	170	A0A0K0DP22	histone H3-like	16.7017
171	A0A0K0CV84	putative 3-hydroxybutyryl-CoA dehydrogenase	16.1277	171	A0A0K0DNX6	antioxidant, AhpC/TSA family	16.6847
172	A0A0K0CVA4	ribose-phosphate diphosphokinase	16.1075	172	A0A0R3PAZ2	MSP domain protein	16.6667
173	A0A0K0CX26	Plectin/S10 domain protein	16.1021	173	A0A0K0CT70	Protein Y43F8B.1, isoform c	16.6549
174	A0A0K0DK22	putative T-complex protein 1, epsilon subunit	16.0968	174	A0A0K0DG68	oxidoreductase, aldo/keto reductase family protein	16.6362
175	A0A158PLN9	ribosomal protein S3	16.096	175	A0A0K0DJ36	Troponin domain containing protein	16.6239
176	A0A158PA17	T-complex protein 1, gamma subunit	16.0876	176	A0A158PD03	CRE-TYR-4 protein	16.6073
177	A0A0K0D9E2	hypothetical protein Angca_001289, partial	16.0619	177	A0A0K0DR33	unnamed protein product	16.6021
178	A0A0K0DME9	enoyl-CoA hydratase/isomerase family protein	16.0589	178	A0A0K0DAD5	PDZ/DHR/GLGF domain protein	16.5926
179	A0A0R3P9G4	Uncharacterized protein OS=Angiostrongylus costaricensis OX=334426 GN=ACOC_LOCUS49 PE=4 SV=2	16.0305	179	A0A0K0CTU4	Peroxisomal catalase 1	16.5873
180	A0A0R3PD52	eukaryotic initiation factor 4A-III	16.0033	180	A0A158P6N9	ubiquitin carboxyl-terminal hydrolase, family 1	16.5757
181	A0A0K0DM63	ribosomal protein S7e	15.9856	181	A0A0R3PNY9	lipocalin / cytosolic fatty-acid binding protein	16.5561
182	A0A0R3PWA7	nucleosome assembly protein	15.9691	182	A0A158PGR3	phosphoglucomutase/phosphomannomutase, alpha/beta/alpha domain II	16.5524
183	A0A0R3PQT3	Alcohol dehydrogenase GroES and Alcohol dehydrogenase domain containing protein	15.9496	183	A0A0R3PD48	Hsp20/alpha crystallin family protein	16.5212
184	A0A0R3PB45	CRE-CHC-1 protein	15.9486	184	A0A158P9E1	Protein T08B6.4	16.4954
185	A0A0K0D231	ribosomal protein S7	15.9432	185	A0A0R3P9U5	glutamine synthetase, beta-grasp domain protein	16.4928
186	A0A158PB24	Anaphase-promoting complex subunit 1	15.9062	186	A0A0R3PGY4	Protein lon-8	16.4881
187	A0A0K0CY08	kinase domain protein	15.9026	187	A0A0R3PKI5	oxidoreductase, aldo/keto reductase family protein	16.4864
188	A0A0R3PJG9	60S ribosomal protein L23	15.8901	188	A0A0K0DA48	Protein unc-87	16.4735
189	A0A0K0DGB1	cold-shock DNA-binding domain protein	15.8855	189	A0A0R3PNK1	Transthyretin-like family protein	16.4586
190	A0A158PGT0	putative T-complex protein 1, epsilon subunit	15.8809	190	A0A0R3PNI9	SH3 domain protein	16.4421
191	A0A0R3PW66	peptidase dimerization domain protein	15.8741	191	A0A158PI40	cytosol aminopeptidase family, catalytic domain protein	16.4353
192	A0A158PDA7	peptidase, M16 family	15.8545	192	A0A0R3PCN2	inorganic diphosphatase	16.4306
193	A0A158PIJ6	EGF-like domain protein	15.8478	193	A0A0K0CYD1	putative chaperone protein DnaK	16.4241
194	A0A0K0DHK1	intermediate filament tail domain protein	15.844	194	A0A158P8C2	Aldo_ket_red domain-containing protein	16.412
195	A0A158PHJ6	minus agglutinin	15.8297	195	A0A0R3PD05	Ras family protein	16.3956
196	A0A0R3PSC2	CRE-MEC-12 protein	15.8295	196	A0A0R3PH25	thymosin beta isoform X1	16.3952
197	A0A0R3P9I3	Cathepsin B-like cysteine proteinase 6	15.8263	197	A0A0K0DGN4	Ribosomal family S4e	16.3754
198	A0A0R3PR15	phosphoglucomutase/phosphomannomutase, alpha/beta/alpha domain II	15.8015	198	A0A0K0DD60	Protein Y38E10A.17	16.3692
199	A0A0K0DPA2	histidine triad domain protein	15.7855	199	A0A0R3PKW5	tubulin binding cofactor A	16.3547
200	A0A158P5R7	CRE-FAH-1 protein	15.7831	200	A0A0R3PYA2	adenylate kinase	16.3112
201	A0A0K0D0V4	ribosomal protein L36e	15.7775	201	A0A0R3PF98	unnamed protein product	16.2926
202	A0A158PIX9	Protein CBG23138	15.7763	202	A0A158PJ25	Fructose-1 domain containing protein	16.2901
203	A0A0R3PDB8	PH domain-containing protein	15.7619	203	A0A0R3PF66	linker histone H1 and H5 family protein	16.2857
204	A0A0R3Q143	Glycogen [starch] synthase	15.7609	204	A0A0R3PUR9	KH domain protein	16.2852
205	A0A0K0DFP6	ribosomal protein S26e	15.7326	205	A0A0K0DAC4	putative aminotransferase	16.2719
206	A0A0K0D1D9	DB module	15.7252	206	A0A0K0DHK1	intermediate filament tail domain protein	16.2562
207	A0A158PF07	succinate dehydrogenase, flavoprotein subunit	15.7239	207	A0A0R3PZ93	peptidyl-prolyl cis-trans isomerase, FKBP-type	16.2533
208	A0A0R3PD09	T-complex protein 1, alpha subunit	15.7219	208	A0A0R3PDF2	Serine Rich Adhesion Protein-like	16.2515
209	A0A158P6N9	ubiquitin carboxyl-terminal hydrolase, family 1	15.7127	209	A0A0R3PHU1	unnamed protein product	16.2444
210	A0A0R3PWN5	RHO protein GDP dissociation inhibitor	15.6976	210	A0A158PJL6	animal hem peroxidase	16.238
211	A0A0K0DAB9	eukaryotic initiation factor 4A-III	15.6969	211	A0A0K0D128	Hsp20/alpha crystallin family protein	16.2373
212	A0A0R3PMB6	Ras family protein	15.6936	212	A0A0K0CTT0	Tubulin/FtsZ family, GTPase domain protein	16.2265
213	A0A0K0DD44	T-complex protein 1, zeta subunit	15.6695	213	A0A0R3PNW0	astacin-like metalloprotease	16.2207
214	A0A0K0DKK4	Protein F23F1.7	15.6628	214	A0A0R3PJP2	ubiquitin-activating enzyme E1	16.2135
215	A0A0R3PM68	glycosyl hydrolase, family 18	15.6607	215	A0A158P720	ornithine aminotransferase	16.2096
216	A0A0K0DM71	heme peroxidase	15.6558	216	A0A0K0DC78	Rab GDP dissociation inhibitor	16.1956
217	A0A0K0D0N3	ADP-ribosylation factor 4	15.654	217	A0A0R3PVU9	KASH (Klarsicht/ANC-1/Syne Homology) Domain Protein	16.177
218	A0A0K0D6C5	zona pellucida-like domain protein	15.6526	218	A0A0K0DL15	cytochrome oxidase c subunit VIb	16.1688
219	A0A0K0DKX3	ubiquitin--protein ligase	15.6502	219	A0A0K0DAV0	cytochrome c oxidase subunit Vb	16.1528
220	A0A0R3PQ39	ribosomal protein S30	15.6467	220	A0A0K0DHN4	transaldolase	16.1486
221	A0A158PI84	ATP-citrate synthase	15.6425	221	A0A0K0D5E2	glutathione S-transferase protein	16.1446
222	A0A0K0DPH6	ribosomal protein S4	15.6404	222	A0A0K0CXC1	AAA family ATPase, CDC48 subfamily	16.1352
223	A0A0K0D490	tubulin alpha chain	15.6309	223	A0A0K0D1S7	ubiquitin--protein ligase	16.1185
224	A0A0K0DH24	WD domain, G-beta repeat protein	15.6284	224	A0A0K0D2W8	Skp1 family, dimerization domain protein	16.103
225	A0A0K0DGE6	DJ-1 family protein	15.6021	225	A0A0R3P9G4	Uncharacterized protein OS=Angiostrongylus costaricensis OX=334426 GN=ACOC_LOCUS49 PE=4 SV=2	16.1016
226	A0A158P749	T-complex protein 1, eta subunit	15.5921	226	A0A0K0DK50	nematode cuticle collagen domain protein	16.0986
227	A0A0K0DAJ5	Protein LEA-1, isoform f	15.5751	227	A0A0K0CSW7	myosin head	16.0645
228	A0A158PE81	late embryogeneis abundant protein	15.5731	228	A0A0K0DBG3	peptidase family M1	16.0568
229	A0A0K0DNM4	phosphatidylethanolamine-binding protein	15.5627	229	A0A0R3PBL4	Transthyretin-like family protein	16.0501
230	A0A0R3PA01	acetate--CoA ligase	15.5542	230	A0A0R3PNC5	hnRNP-R, Q splicing factor family	16.0393
231	A0A158PAY7	Tubulin polymerization-promoting protein homolog	15.5521	231	A0A0R3PYT0	Filamin/ABP280 repeat protein	16.0391
232	A0A0R3PU67	selenide, water dikinase	15.5467	232	A0A0R3PD52	eukaryotic initiation factor 4A-III	16.0249
233	A0A158PD03	CRE-TYR-4 protein	15.5429	233	A0A0K0DCM2	peptidyl-prolyl cis-trans isomerase, FKBP-type	16.0222
234	A0A0R3PXG9	WD domain, G-beta repeat protein	15.5406	234	G1EUS3	32 kDa beta-galactoside-binding lectin lec-3	16.0164
235	A0A158PL21	DEAD/DEAH box helicase	15.5317	235	A0A0K0DMF2	calreticulin family protein	16.0164
236	A0A158PEG7	ATP synthase F1, gamma subunit	15.5314	236	A0A0K0DGJ9	Calponin actin-binding domain containing protein	16.003
237	A0A0R3PNI9	SH3 domain protein	15.515	237	A0A0R3PBK4	unnamed protein product	15.9927
238	A0A0R3PTI6	mo25-like protein	15.5105	238	A0A0K0DKI8	Isocitrate dehydrogenase [NADP]	15.9797
239	A0A0K0CXF8	tetratricopeptide repeat protein	15.5049	239	A0A158PM74	Kunitz/Bovine pancreatic trypsin inhibitor domain protein	15.9775
240	A0A0K0DNU9	V-type ATPase, A subunit	15.4813	240	A0A0K0CW08	inorganic diphosphatase	15.9724
241	A0A0K0DH23	Probable 4-aminobutyrate aminotransferase, mitochondrial	15.4726	241	A0A0R3PZL8	troponin T family protein	15.944
242	A0A0K0DII7	4-hydroxyphenylpyruvate dioxygenase	15.4593	242	A0A0K0DN02	ribosomal protein L21e	15.9365
243	A0A0K0DBC0	nuclear transport factor 2 domain protein	15.4515	243	A0A0R3PTS2	ADP/ATP translocase 1	15.9305
244	A0A158PIK5	26S proteasome subunit P45 family protein	15.4464	244	A0A0K0CXW0	Transketolase, thiamine diphosphate binding domain protein	15.9239
245	A0A0R3PBL1	DNA-binding protein	15.444	245	A0A0R3PKK4	zinc finger CDGSH type	15.9225
246	A0A0K0CSZ7	Perilipin-1 homolog	15.4311	246	A0A0K0CVD8	leucine Rich repeat-containing domain protein	15.9158
247	A0A0K0CVY2	Protein CBG06620	15.4212	247	A0A158P8L7	Prion-like-(Q/N-rich)-domain-bearing protein	15.9152
248	A0A0K0CTV0	translation elongation factor Tu	15.4	248	A0A0R3PQN4	Hsp20/alpha crystallin family protein	15.9144
249	A0A0R3PT09	Perilipin-1 homolog	15.3996	249	A0A0K0CZZ1	putative adenine phosphoribosyltransferase	15.9129
250	A0A0K0DGE8	glutamine synthetase, beta-grasp domain protein	15.3877	250	A0A0R3PFX9	intermediate filament tail domain protein	15.9071
251	A0A158P622	CRE-TYR-4 protein	15.3783	251	A0A0R3PK67	oxidoreductase, short chain dehydrogenase/reductase family protein	15.907
252	A0A0K0CWX9	small subunit ribosomal protein 1	15.3665	252	A0A158PF07	succinate dehydrogenase, flavoprotein subunit	15.9048
253	A0A0R3P9E6	putative adenine phosphoribosyltransferase	15.3606	253	A0A0K0CUW0	parasitic stage specific protein 1	15.9013
254	A0A0K0DK21	immunoglobulin I-set domain protein	15.3591	254	A0A0R3PU60	ribosomal protein L6e	15.8952
255	A0A158PM53	Protein Y43F8B.1, isoform c	15.3488	255	A0A0R3P9I3	Cathepsin B-like cysteine proteinase 6	15.8853
256	A0A0K0D9X1	40S ribosomal protein S23	15.333	256	A0A158P9C1	EGF-like domain protein	15.8767
257	A0A0K0DK09	oxidoreductase, short chain dehydrogenase/reductase family protein	15.3303	257	A0A0R3PDB8	PH domain-containing protein	15.8732
258	A0A0R3Q1P2	ARF SAR superfamily domain containing protein	15.323	258	A0A158PM70	Globin-like domain and Globin, structural domain-containing protein	15.8625
259	A0A0R3PWD5	Conserved regulator of innate immunity protein 3	15.3215	259	A0A0R3Q0U3	oxidoreductase, short chain dehydrogenase/reductase family protein	15.8572
260	A0A0K0DJA9	low molecular weight phosphotyrosine protein phosphatase	15.311	260	A0A0K0DHP2	GTP-binding protein YchF	15.8508
261	A0A0R3PK94	peptidyl-prolyl cis-trans isomerase, cyclophilin-type	15.3046	261	A0A158PER5	MOZ/SAS family protein	15.848
262	A0A158PJI0	DOMON domain-containing protein	15.296	262	A0A0K0D9V4	START domain protein	15.8449
263	A0A0R3PXB1	antioxidant, AhpC/TSA family	15.2911	263	A0A158PB85	EF hand	15.8301
264	A0A0R3PFC4	aspartate--tRNA ligase	15.2888	264	A0A0R3PSD4	isochorismatase family protein	15.8234
265	A0A158P9V5	NIDogen (basement membrane protein)	15.2854	265	A0A0R3PTX3	dihydrolipoyllysine-residue succinyltransferase, E2 component of oxoglutarate dehydrogenase complex	15.8214
266	A0A0R3PJP2	ubiquitin-activating enzyme E1	15.2731	266	A0A0K0DIJ1	calmodulin isoform X1	15.8195
267	A0A0K0D9V4	START domain protein	15.2628	267	A0A0K0DIV0	putative 4-hydroxybutyrate coenzyme A transferase	15.8151
268	A0A158PHI3	RecName: Full=L-2-hydroxyglutarate dehydrogenase, mitochondrial; Flags: Precursor	15.2617	268	A0A0K0DGE8	glutamine synthetase, beta-grasp domain protein	15.8143
269	A0A0R3Q1Y1	lactoylglutathione lyase	15.2573	269	A0A0K0DL98	TROVE domain protein	15.7975
270	A0A158PB85	EF hand	15.255	270	A0A158P985	ShKT domain-containing protein	15.7948
271	A0A0R3PA53	Ribosomal protein S24e	15.246	271	A0A0R3PIN4	AAA family ATPase, CDC48 subfamily	15.7586
272	A0A0K0DKQ4	WD domain, G-beta repeat protein	15.2454	272	A0A0R3PNT1	Glutamine synthetase	15.7585
273	A0A0R3PZM1	S-(hydroxymethyl)glutathione dehydrogenase/class III alcohol dehydrogenase	15.2134	273	A0A0K0CSU3	Cdc37 Hsp90 binding domain protein	15.7544
274	A0A158PI11	GDP dissociation inhibitor	15.2056	274	A0A158PAV0	oxidoreductase, aldo/keto reductase family protein	15.7519
275	A0A0R3Q114	leucine Rich repeat-containing domain protein	15.2015	275	A0A0R3PR76	glycogen debranching enzyme	15.7461
276	A0A0R3PHG1	EF-1 guanine nucleotide exchange domain protein	15.1994	276	A0A0K0D5X2	hypothetical protein, partial	15.7437
277	A0A0K0CXR0	isocitrate dehydrogenase, NAD-dependent	15.1895	277	A0A0R3PH03	Ribosomal Proteins L2, RNA binding domain protein	15.7395
278	A0A0R3PFX9	intermediate filament tail domain protein	15.1872	278	A0A158PE23	Protein C15C6.2, isoform b	15.7357
279	A0A158PKS3	formate--tetrahydrofolate ligase	15.1828	279	A0A0K0DJZ2	TROVE domain protein	15.7355
280	A0A158P9L0	pyridine nucleotide-disulfide oxidoreductase	15.1651	280	A0A0K0DKE9	phosphoglycerate mutase family protein	15.7349
281	A0A0K0D6B3	phosphomannose isomerase type I	15.1517	281	A0A158P749	T-complex protein 1, eta subunit	15.7302
282	A0A0R3PU50	Beta-ketoacyl synthase protein	15.1358	282	A0A0R3PXB1	antioxidant, AhpC/TSA family	15.727
283	A0A0K0DL15	cytochrome oxidase c subunit VIb	15.1322	283	A0A0K0CSU6	oxidoreductase, short chain dehydrogenase/reductase family protein	15.7216
284	A0A0R3Q0U3	oxidoreductase, short chain dehydrogenase/reductase family protein	15.1303	284	A0A0K0CZ39	aconitate hydratase	15.7212
285	A0A158PCK6	immunoglobulin I-set domain protein	15.1231	285	A0A0R3P9Q8	Profilin	15.7179
286	A0A0K0DK28	DNA-binding protein	15.1184	286	A0A0K0D1D9	DB module	15.7013
287	A0A0K0DM56	Ubiquitin-conjugating enzyme E2 2	15.1113	287	A0A0R3PB78	ribosomal protein L14	15.6885
288	A0A158PHX2	gelsolin repeat protein	15.1018	288	A0A0K0D3A9	uridine phosphorylase	15.6846
289	A0A0R3PPK2	protein prenyltransferase alpha subunit repeat-containing domain protein	15.1	289	A0A0R3PSC2	CRE-MEC-12 protein	15.6823
290	A0A0K0DGH7	Protein C01B10.3	15.0875	290	A0A0R3PWV3	flavocytochrome c	15.6818
291	A0A0K0D9S5	LSM domain protein	15.0839	291	A0A0K0DDP7	calreticulin family protein	15.6734
292	A0A0K0CYZ2	Hsp20/alpha crystallin family protein	15.0794	292	A0A0R3Q103	enoyl-CoA hydratase/isomerase family protein	15.6681
293	A0A0R3PNK3	macro domain protein	15.0792	293	A0A0K0DMA6	glutamate dehydrogenase	15.6666
294	A0A0K0CX33	Ras family protein	15.0786	294	A0A0R3PJI4	von Willebrand factor type D domain protein	15.6614
295	A0A158PEH0	2,3-bisphosphoglycerate-independent phosphoglycerate mutase	15.0723	295	A0A158P931	Ubiquitin and Ubiquitin-associated translation elongation factor EF1B domain containing protein	15.6566
296	A0A0R3PCN2	inorganic diphosphatase	15.067	296	A0A0K0DD39	inositol monophosphatase family protein	15.6475
297	A0A0R3PJ73	adenylosuccinate synthase	15.0654	297	A0A0K0CTG9	dynamin family protein	15.6474
298	A0A0K0CYY6	ribosomal protein S8	15.0425	298	A0A158PM90	unnamed protein product	15.6384
299	A0A0K0CY01	putative long-chain-fatty-acid CoA ligase 5	15.031	299	A0A0K0CZG4	cytochrome	15.6369
300	A0A158PGV3	26S protease regulatory subunit 6A	15.0274	300	A0A0K0DPH6	ribosomal protein S4	15.6337
301	A0A0K0CVE9	Transketolase, pyridine binding domain protein	15.0225	301	A0A0K0DGH7	Protein C01B10.3	15.6296
302	A0A0K0DBN1	26S proteasome subunit P45 family protein	15.0066	302	A0A0R3PIW2	unnamed protein product	15.6279
303	A0A0K0CWS0	CBN-EXC-4 protein	14.9962	303	A0A158P960	Protein CBG13890	15.6272
304	A0A0K0DAC4	putative aminotransferase	14.9931	304	A0A0K0D311	translation initiation factor eIF-5A	15.6264
305	A0A0K0DLB5	peptidase family M13	14.9901	305	A0A0R3PCU3	ribosomal L18p/L5e family protein	15.6177
306	A0A0K0D0A1	electron transfer flavoprotein FAD-binding domain protein	14.9818	306	A0A0K0DQ80	a-macroglobulin complement component	15.6143
307	A0A0K0CWR5	PAN domain-containing protein	14.9788	307	A0A0R3PZT4	Transthyretin-like family protein	15.6107
308	A0A0R3PGC4	Ndr domain containing protein	14.9776	308	A0A0K0D0N3	ADP-ribosylation factor 4	15.6051
309	A0A0K0D3U1	ribosomal protein L24	14.9658	309	A0A0K0D9T8	Kunitz/Bovine pancreatic trypsin inhibitor domain protein	15.6027
310	A0A0R3Q0P9	DnaJ central domain protein	14.9651	310	A0A0R3PDU6	succinate dehydrogenase, flavoprotein subunit	15.602
311	A0A0K0DLQ5	ribosomal S17	14.9625	311	A0A0R3PW49	putative sepiapterin reductase	15.5961
312	A0A0R3PPK6	succinate-CoA ligase, beta subunit	14.9614	312	A0A0K0D9H0	chaperonin GroL	15.5924
313	A0A0K0DQ80	a-macroglobulin complement component	14.9548	313	A0A0R3PQ70	glutathione S-transferase protein	15.5922
314	A0A0K0D5A7	threonine--tRNA ligase 2, cytoplasmic-like isoform X2	14.9547	314	A0A0R3PLG7	EF hand	15.5903
315	A0A0R3Q1P3	peroxiredoxin-6	14.9441	315	A0A0K0DIS2	NADH-quinone oxidoreductase, E subunit	15.5858
316	A0A0K0CUS3	SPFH/Band 7/PHB domain protein	14.9323	316	A0A0K0DC93	actin	15.5827
317	A0A158PFK5	citrate (Si)-synthase, eukaryotic	14.9312	317	A0A0R3PWN5	RHO protein GDP dissociation inhibitor	15.5786
318	A0A158PJL6	animal hem peroxidase	14.9295	318	A0A0R3Q230	putative aminotransferase	15.5706
319	A0A0K0DNF0	ATPase domain containing protein	14.9175	319	A0A0K0CZ35	NAD dependent epimerase/dehydratase family protein	15.5651
320	A0A0K0DF88	SPFH/Band 7/PHB domain protein	14.9146	320	A0A158PG64	Protein CBG01887	15.5647
321	A0A0R3PB48	peptidase family M1	14.912	321	A0A0K0D9G8	Protein CBG00487	15.5552
322	A0A0K0DGQ1	CP-type G domain-containing protein	14.9079	322	A0A0K0D970	ubiquitin-fold modifier 1	15.5507
323	A0A158P919	RNA recognition motif domain containing protein	14.9075	323	A0A0R3PTI1	Hsp90 protein	15.523
324	A0A158P960	Protein CBG13890	14.9013	324	A0A0R3PCB2	1,4-alpha-glucan-branching enzyme	15.5173
325	A0A0R3PDX1	DnaK family protein	14.8992	325	A0A0R3PEV4	copper/zinc superoxide dismutase	15.5132
326	A0A0K0DIS2	NADH-quinone oxidoreductase, E subunit	14.8989	326	A0A158P9E4	ubiquitin family protein	15.5075
327	A0A158PJ87	putative cystathionine beta-synthase	14.8967	327	A0A0K0CXI5	malate/L-lactate dehydrogenase	15.5062
328	A0A0K0CZI7	Hsp90 protein	14.8827	328	A0A0K0D0Q5	Protein Y53F4B.11	15.5052
329	A0A158PLA9	AB hydrolase-1 domain-containing protein	14.8807	329	A0A158PIJ6	EGF-like domain protein	15.5047
330	A0A0K0CTX7	synaptophysin / synaptoporin	14.8687	330	A0A0K0DPF2	eukaryotic porin	15.5016
331	A0A0K0D9F2	60S ribosomal protein L17	14.8625	331	A0A0R3PVI3	pyruvate kinase	15.5014
332	A0A158PAL2	putative betaine-aldehyde dehydrogenase	14.8539	332	A0A0K0CV28	T-complex protein 1, delta subunit	15.5001
333	A0A0R3PNB6	acyl-protein thioesterase 1	14.8493	333	A0A158PEV0	enoyl-CoA hydratase/isomerase family protein	15.4951
334	A0A0K0DKI8	Isocitrate dehydrogenase [NADP]	14.8473	334	A0A158P9U6	NIDogen (basement membrane protein)	15.4807
335	A0A0R3PSB0	ribosomal protein L10	14.8378	335	A0A0K0DME9	enoyl-CoA hydratase/isomerase family protein	15.4798
336	A0A0R3Q134	multicatalytic endopeptidase	14.8377	336	A0A0K0D0R2	polyadenylate binding protein	15.479
337	A0A0R3Q1Y0	aldehyde dehydrogenase family protein	14.822	337	A0A0R3PZN8	LSM domain protein	15.4698
338	A0A0R3PFD6	Phosphofructokinase domain containing protein	14.8173	338	A0A158P622	CRE-TYR-4 protein	15.4628
339	A0A158PAC6	glutamate-cysteine ligase, catalytic subunit	14.8165	339	A0A0K0D9X1	40S ribosomal protein S23	15.4589
340	A0A0K0DHP2	GTP-binding protein YchF	14.8152	340	A0A158P8T2	Uncharacterized protein OS=Angiostrongylus cantonensis OX=6313 PE=4 SV=1	15.4553
341	A0A0R3PUJ9	cysteine synthase A	14.8144	341	A0A0K0D0V4	ribosomal protein L36e	15.454
342	A0A0K0DG20	Uncharacterized protein OS=Angiostrongylus cantonensis OX=6313 PE=4 SV=2	14.8054	342	A0A0R3PJ57	MSP domain protein	15.4507
343	A0A0K0DC58	rRNA 2'-O-methyltransferase fibrillarin	14.8004	343	A0A0R3PYS9	Calponin-homology (CH) domain-containing protein	15.4498
344	A0A158PM63	Ulp1 protease family, catalytic domain protein	14.7983	344	A0A0R3PFD6	Phosphofructokinase domain containing protein	15.4443
345	A0A0R3P9H7	Catechol-O-MethylTransferase family	14.7969	345	A0A0K0CSR9	acyl CoA binding protein	15.4403
346	A0A0K0CW08	inorganic diphosphatase	14.7961	346	A0A0R3PR15	phosphoglucomutase/phosphomannomutase, alpha/beta/alpha domain II	15.4261
347	A0A0R3PZT4	Transthyretin-like family protein	14.7953	347	A0A158PEZ9	CRE-ASB-2 protein	15.4158
348	A0A0K0DNR7	KH domain protein	14.7888	348	A0A0R3PWT9	D-family protein	15.4059
349	A0A0K0DBG3	peptidase family M1	14.7861	349	A0A0K0DNM4	phosphatidylethanolamine-binding protein	15.3998
350	A0A0K0DBB7	putative translation initiation factor eIF-6	14.7846	350	A0A0K0CXR0	isocitrate dehydrogenase, NAD-dependent	15.3994
351	A0A158PK52	glucose-6-phosphate dehydrogenase	14.775	351	A0A0R3PK94	peptidyl-prolyl cis-trans isomerase, cyclophilin-type	15.3973
352	A0A158PEZ9	CRE-ASB-2 protein	14.7718	352	A0A0R3PD71	Transthyretin-like family protein	15.3964
353	A0A0K0DQK6	O-Glycosyl hydrolase family 30	14.7693	353	A0A158PLN9	ribosomal protein S3	15.3854
354	A0A0K0DRH4	Ras family protein	14.7677	354	A0A158PGT0	putative T-complex protein 1, epsilon subunit	15.3835
355	A0A0K0CWG9	unnamed protein product, partial	14.7644	355	A0A0R3PHJ3	unnamed protein product	15.3827
356	A0A0R3PQ56	dynamin family protein	14.7622	356	A0A158PH80	Spectrin beta chain	15.3725
357	A0A0R3PLU4	ATP synthase F1, delta subunit	14.7563	357	A0A0K0DM49	DUF1794 domain-containing protein	15.3599
358	A0A158PDZ4	Guanine nucleotide-binding protein subunit beta-1	14.7523	358	A0A158PAL5	aminotransferase, class I/II	15.3586
359	A0A0R3PUL8	ribosomal protein L15	14.7464	359	A0A0K0DA32	superoxide dismutase [Mn]	15.3532
360	A0A0K0DFB3	large subunit ribosomal protein 9	14.7447	360	A0A0K0CTS6	myosin head	15.3528
361	A0A0K0CTG9	dynamin family protein	14.7437	361	A0A0K0CTM3	von Willebrand factor type D domain protein	15.3436
362	A0A0R3PPC2	Annexin A7	14.7424	362	A0A0R3PS12	NIDogen (basement membrane protein)	15.3415
363	A0A0K0D2T5	putative 3-hydroxyacyl-CoA dehydrogenase	14.734	363	A0A0K0DFL5	NAC domain protein	15.3409
364	A0A0K0D2E9	maleylacetoacetate isomerase	14.7318	364	A0A0K0CYL9	ubiquitin family protein	15.3362
365	A0A0K0DEJ1	Reelin domain-containing protein	14.7192	365	A0A0R3Q1P3	peroxiredoxin-6	15.3343
366	A0A0R3PS72	ribosomal protein S15	14.717	366	A0A158PEX6	aldehyde dehydrogenase family protein	15.3342
367	A0A0K0D419	activator of Hsp90 ATPase	14.7167	367	A0A0K0DKX3	ubiquitin--protein ligase	15.3339
368	A0A0R3PJM9	calpain family cysteine protease	14.713	368	A0A0K0DNH2	dynamin family protein	15.3337
369	A0A0K0CTN1	glycine--tRNA ligase	14.7088	369	A0A0R3PQZ2	EF hand	15.3324
370	A0A158PIA5	putative glutamate-cysteine ligase modifier subunit	14.7082	370	A0A0K0DM63	ribosomal protein S7e	15.321
371	A0A0K0CVM0	cytosol aminopeptidase family, catalytic domain protein	14.7016	371	A0A0K0DIZ6	ribosomal protein S2	15.3153
372	A0A0K0DA36	ribosomal protein S19	14.696	372	A0A0R3Q114	leucine Rich repeat-containing domain protein	15.3023
373	A0A0K0CWV9	Armadillo/beta-catenin-like repeat protein	14.6871	373	A0A158P9V5	NIDogen (basement membrane protein)	15.291
374	A0A0K0DHT3	putative proteasome subunit alpha	14.68	374	A0A0R3PKF6	Basement membrane proteoglycan	15.2848
375	A0A0R3PWV3	flavocytochrome c	14.6697	375	A0A0R3PHG1	EF-1 guanine nucleotide exchange domain protein	15.2843
376	A0A0K0DKE8	acyl-protein thioesterase 1	14.6589	376	A0A0K0DG61	f-actin capping protein alpha subunit	15.2701
377	A0A0K0D9G8	Protein CBG00487	14.652	377	A0A0R3PLG8	EF hand	15.2584
378	A0A0K0DQ15	ribonucleoside-diphosphate reductase, beta subunit	14.6485	378	A0A0K0DB15	ribosomal protein S19e	15.2528
379	A0A0K0CY27	Hsp20/alpha crystallin family protein	14.6416	379	A0A0R3PDX1	DnaK family protein	15.2471
380	A0A0R3PZ65	disorganized muscle protein 1	14.64	380	A0A158PFK5	citrate (Si)-synthase, eukaryotic	15.2251
381	A0A0K0DRA1	tetrahydrofolate dehydrogenase/cyclohydrolase, catalytic domain protein	14.6329	381	A0A0K0DIZ0	methylmalonate-semialdehyde dehydrogenase	15.2113
382	A0A0K0DL20	T-complex protein 1, theta subunit	14.6244	382	A0A0K0CUX0	ATPase domain containing protein	15.198
383	A0A0K0CYD1	putative chaperone protein DnaK	14.6155	383	A0A0R3Q126	SH2 domain protein	15.1938
384	A0A0K0D3T8	Putative 6-phosphogluconolactonase	14.6135	384	A0A0K0D6B7	ribosomal protein L23	15.189
385	A0A0K0D0K2	peptidase family M13	14.6074	385	A0A0R3PPK0	Tropomyosin isoforms c/e	15.1853
386	A0A158PIG5	HEAT repeat protein	14.603	386	A0A158PKS3	formate--tetrahydrofolate ligase	15.1836
387	A0A158PAV0	oxidoreductase, aldo/keto reductase family protein	14.6013	387	A0A0K0CXF8	tetratricopeptide repeat protein	15.1834
388	A0A158PGD0	basement membrane proteoglycan	14.5965	388	A0A0R3PNK3	macro domain protein	15.1817
389	A0A0R3PF08	glyoxalase family protein	14.5921	389	A0A0K0DK28	DNA-binding protein	15.1806
390	A0A0R3PTQ0	electron transfer flavoprotein FAD-binding domain protein	14.5902	390	A0A158PBT8	Myosin, essential light chain family protein	15.1791
391	A0A0R3PIW4	peptidase, T1 family	14.5872	391	A0A0R3Q1Y1	lactoylglutathione lyase	15.178
392	A0A0R3Q1J0	multicatalytic endopeptidase	14.5804	392	A0A0R3PMG7	catalase	15.1764
393	A0A0K0CZ92	UBA/TS-N domain protein	14.5744	393	A0A0R3PCX3	Protein Y38E10A.17	15.1761
394	A0A0K0CT64	CTP synthase	14.573	394	A0A0K0CWG9	unnamed protein product, partial	15.1728
395	A0A0R3PQN4	Hsp20/alpha crystallin family protein	14.5717	395	A0A0R3PD47	Hsp20/alpha crystallin family protein	15.1654
396	A0A0K0D9I6	ribosomal protein L7Ae	14.5706	396	A0A158PI25	Uncharacterized protein OS=Angiostrongylus costaricensis OX=334426 GN=ACOC_LOCUS7079 PE=4 SV=1	15.1654
397	A0A0K0CZ31	electron transfer flavoprotein subunit beta	14.5563	397	A0A0R3P9L7	isocitrate dehydrogenase, NADP-dependent	15.1645
398	A0A158PFA7	phosphoribosylglycinamide formyltransferase	14.5563	398	A0A158PM53	Protein Y43F8B.1, isoform c	15.1592
399	A0A0R3PYD6	Adenine Nucleotide Translocator	14.5311	399	A0A158P6C3	CRE-UNC-15 protein	15.1546
400	A0A158PKP7	oxoglutarate dehydrogenase (succinyl-transferring), E1 component	14.5284	400	A0A158PCH8	phosphoglucomutase/phosphomannomutase, alpha/beta/alpha domain II	15.1492
401	A0A158PLP0	dynamin family protein	14.5268	401	A0A0R3PPC2	Annexin A7	15.1406
402	A0A0K0DGH9	ubiquitin--protein ligase	14.5232	402	A0A0K0D140	ribosomal protein L5	15.1265
403	A0A158PKB5	Protein CBG05924	14.5197	403	A0A0K0DK63	Protein pat-12	15.1253
404	A0A0R3P9V0	peptidase, T1 family	14.5186	404	A0A0K0CYV6	intermediate filament tail domain protein	15.1244
405	A0A0K0D985	Mov34/MPN/PAD-1 family protein	14.5126	405	A0A0K0DET8	Peptidase M24B and Peptidase M24 domain containing protein	15.1151
406	A0A0K0DCM2	peptidyl-prolyl cis-trans isomerase, FKBP-type	14.5089	406	A0A0K0DCT3	ATP synthase F1, delta subunit	15.1103
407	A0A0R3PA77	peptidase M16 inactive domain protein	14.5088	407	A0A158P9T3	Moesin/ezrin/radixin homolog 1	15.1095
408	A0A158PHC6	T-complex protein 1, theta subunit	14.5081	408	A0A158PEG7	ATP synthase F1, gamma subunit	15.1094
409	A0A0R3Q113	Dolichyl-diphosphooligosaccharide-protein glycosyltransferase subunit	14.5059	409	A0A0R3PUG2	---NA---	15.1083
410	A0A0K0DJ06	ADP-ribosylation factor-like protein 8B	14.4966	410	A0A158P9L0	pyridine nucleotide-disulfide oxidoreductase	15.1067
411	A0A0K0DJU7	hypoxanthine phosphoribosyltransferase	14.4924	411	A0A0R3Q1J0	multicatalytic endopeptidase	15.1045
412	A0A158PF19	DEAD/DEAH box helicase	14.4701	412	A0A158P857	DnaK family protein	15.0992
413	A0A0K0DCH8	Dynamin GTPase	14.4669	413	A0A158PKP7	oxoglutarate dehydrogenase (succinyl-transferring), E1 component	15.0991
414	A0A158PK79	Hexokinase family protein	14.4566	414	A0A158PK52	glucose-6-phosphate dehydrogenase	15.0922
415	A0A0K0D929	Zinc finger domain containing protein	14.4336	415	A0A158PHS4	methyltransferase domain protein	15.0913
416	A0A0R3PBP2	Ribosomal protein S27a	14.4211	416	A0A158PJ87	putative cystathionine beta-synthase	15.0913
417	A0A0K0CT97	Platelet-activating factor acetylhydrolase, plasma/intracellular isoform II	14.417	417	A0A0K0DL60	Protein-tyrosine phosphatase	15.0887
418	A0A0K0CV07	arginine--tRNA ligase	14.4134	418	A0A0R3PCE9	alcohol dehydrogenase, iron-dependent	15.0861
419	A0A158P9E2	Kunitz/Bovine pancreatic trypsin inhibitor domain protein	14.4107	419	A0A0R3PV39	WD domain, G-beta repeat protein	15.0822
420	A0A0K0D9N7	asparagine--tRNA ligase	14.4058	420	A0A0R3Q0P9	DnaJ central domain protein	15.0813
421	A0A0R3PWL7	ATP synthase F1, epsilon subunit	14.4035	421	C7BVL5	ribosomal protein L30p/L7e	15.076
422	A0A158P664	clathrin heavy chain 1	14.4024	422	A0A0R3PQ37	cytosol aminopeptidase family, catalytic domain protein	15.0758
423	A0A158P9G1	ribosomal protein S10	14.3997	423	A0A0R3P9E6	putative adenine phosphoribosyltransferase	15.0718
424	A0A158P9H6	phosphoserine transaminase	14.3879	424	A0A0K0D4V6	piwi domain protein	15.0532
425	A0A158PIJ8	DUF5110 domain-containing protein	14.3787	425	A0A0K0CZP8	ribosomal protein L6e	15.0531
426	A0A0R3PTM5	C-CAP/cofactor C-like domain-containing protein	14.3703	426	A0A0K0DEJ1	Reelin domain-containing protein	15.0527
427	A0A0K0D1D2	DCN1-like protein 1	14.365	427	A0A0R3PD75	Apyrase	15.0428
428	A0A0K0D140	ribosomal protein L5	14.355	428	A0A158PE81	late embryogeneis abundant protein	15.038
429	A0A0K0DD36	HMG box	14.353	429	A0A0K0DJJ2	methylthioadenosine phosphorylase	15.0305
430	A0A0R3PZV1	farnesyltransferase beta subunit	14.3333	430	A0A158PL74	Rab GDP dissociation inhibitor	15.026
431	A0A158PK32	surface-associated antigen 1	14.3296	431	A0A158PGV3	26S protease regulatory subunit 6A	15.024
432	A0A158PKT7	ALP/Enigma encoding	14.3239	432	A0A0K0CTE3	Ras family protein	15.0218
433	A0A158PGR3	phosphoglucomutase/phosphomannomutase, alpha/beta/alpha domain II	14.3179	433	A0A0K0DFP6	ribosomal protein S26e	15.019
434	A0A0R3PV27	arsenite-activated ATPase	14.3146	434	A0A0R3PJV1	ATP synthase-coupling factor 6, mitochondrial	15.0106
435	A0A0R3PDW3	CPG4 domain-containing protein	14.3124	435	A0A0K0DC58	rRNA 2'-O-methyltransferase fibrillarin	15.0068
436	A0A0K0DE99	Sec1 family protein	14.3095	436	A0A0K0DCF5	putative trafficking protein particle complex subunit 13 homolog	15.0032
437	A0A0R3PFM3	serine--tRNA ligase	14.3083	437	A0A158PDC8	protein disulfide-isomerase domain protein	15.002
438	A0A0K0DCT3	ATP synthase F1, delta subunit	14.3054	438	A0A0K0DH37	domain found in IF2B/IF5	15.0002
439	A0A0R3PMA1	ribonucleoside-diphosphate reductase, alpha subunit	14.3023	439	A0A0K0DKK4	Protein F23F1.7	14.9975
440	A0A0R3PGE6	Peptidase S1 domain-containing protein	14.2845	440	A0A0K0D4H4	ankyrin repeat protein	14.9969
441	A0A0R3PMN6	ubiquinol-cytochrome c reductase, iron-sulfur subunit	14.2681	441	A0A0K0DGE6	DJ-1 family protein	14.9946
442	A0A158PD22	phosphogluconate dehydrogenase	14.2645	442	A0A0R3PXG9	WD domain, G-beta repeat protein	14.9931
443	A0A0R3PZZ7	Methyltransf_25 domain-containing protein	14.2577	443	A0A0K0DG20	Uncharacterized protein OS=Angiostrongylus cantonensis OX=6313 PE=4 SV=2	14.9884
444	A0A0K0CY37	proliferating cell nuclear antigen	14.2528	444	A0A0R3PAL9	RecName: Full=Synaptobrevin-1; AltName: Full=Synaptobrevin-related protein 1	14.9878
445	A0A0K0DQW5	ribosomal protein S17P	14.2469	445	A0A0R3PLC5	DJ-1 family protein	14.9826
446	A0A0R3PII4	CRE-ANC-1 protein	14.2465	446	A0A0R3PE06	26S proteasome subunit P45 family protein	14.9809
447	A0A0K0DG61	f-actin capping protein alpha subunit	14.2456	447	A0A0R3P9E4	Protein C50F2.4	14.9795
448	A0A0K0D111	26S proteasome subunit P45 family protein	14.2429	448	A0A0R3PAC7	KH domain protein	14.9769
449	A0A158PJC0	Sec1 family protein	14.2379	449	A0A0K0CWY8	unnamed protein product	14.9731
450	A0A0R3PKI6	oxidoreductase, aldo/keto reductase family protein	14.2373	450	A0A0K0D2P4	ribosomal protein, L1P family	14.9696
451	A0A0K0DAD5	PDZ/DHR/GLGF domain protein	14.2354	451	A0A0R3PFM3	serine--tRNA ligase	14.9644
452	A0A0R3PPP4	MSP domain protein	14.2283	452	A0A0K0CYI4	peptidase, M24 family	14.96
453	A0A0K0CTC8	phosphoglycerate mutase family protein	14.2202	453	A0A0K0DDJ5	Reticulon	14.9582
454	A0A0R3PD71	Transthyretin-like family protein	14.2123	454	A0A158PK79	Hexokinase family protein	14.9461
455	A0A0K0CXD6	Protein C07G3.10	14.211	455	A0A0R3Q263	succinate dehydrogenase [ubiquinone] iron-sulfur subunit	14.9455
456	A0A158PGE5	peptidase, T1 family	14.2102	456	A0A0K0CZ92	UBA/TS-N domain protein	14.9431
457	A0A0R3P9L7	isocitrate dehydrogenase, NADP-dependent	14.1915	457	A0A0R3PVW6	cyclin domain protein	14.9345
458	A0A0R3PVK1	multicatalytic endopeptidase family protein	14.1864	458	A0A0K0DD36	HMG box	14.9335
459	A0A0K0DK63	Protein pat-12	14.1823	459	A0A0K0DMT3	LSM domain protein	14.9323
460	A0A0K0DA48	Protein unc-87	14.1793	460	A0A0K0DA35	Protein F36A2.7	14.9303
461	A0A0R3PZE9	DOMON domain protein	14.1781	461	A0A0R3PAR9	PH domain protein	14.9303
462	A0A0K0DJH0	TIP49 protein	14.1727	462	A0A158PGW6	proline--tRNA ligase	14.9266
463	A0A0K0CZ34	ubiquitin--protein ligase	14.17	463	A0A158PCD3	Alpha,alpha-trehalose-phosphate synthase [UDP-forming] 2	14.9216
464	A0A0K0DIS6	calcium-translocating P-type ATPase, SERCA-type	14.1592	464	A0A0K0DCA6	HMG box	14.9213
465	A0A0K0D283	RNA recognition motif domain containing protein	14.1564	465	A0A0K0DBE8	pyridoxal-phosphate dependent protein	14.9123
466	A0A158P7X5	ubiquitinyl hydrolase 1	14.1479	466	A0A0R3PZF7	oxidoreductase, short chain dehydrogenase/reductase family protein	14.9113
467	A0A0K0CXA0	v-ATPase subunit C	14.147	467	A0A158PI86	Calponin-homology (CH) domain-containing protein	14.9084
468	A0A0K0CTB4	nucleotide sugar dehydrogenase	14.1413	468	A0A0K0D2S7	peptidase, T1 family	14.9048
469	A0A0R3PGZ1	A_deaminase domain-containing protein	14.1299	469	A0A0K0D1A3	vesicle transport v-SNARE protein	14.9038
470	A0A158PCK4	immunoglobulin domain protein	14.1252	470	A0A0R3PMD2	Thioredoxin domain containing protein	14.8958
471	A0A0K0CV11	Eukaryotic translation initiation factor 2 subunit 3	14.1248	471	A0A0K0D174	acetyl-CoA C-acetyltransferase	14.8921
472	A0A0K0DLX8	phosphoglucomutase/phosphomannomutase, alpha/beta/alpha domain II	14.1231	472	A0A0K0CYS1	Transthyretin-like family protein	14.8888
473	A0A0R3PIR4	ribokinase	14.1121	473	A0A0K0CU69	sushi domain protein	14.8862
474	A0A158PD44	Heterogeneous nuclear ribonucleoprotein F	14.0924	474	A0A0R3PMM3	unnamed protein product	14.8844
475	A0A158PM90	unnamed protein product	14.085	475	A0A158PHX0	PKS_ER domain-containing protein	14.8832
476	A0A0K0CVK2	tetratricopeptide repeat protein	14.0798	476	A0A158PHP5	PDZ/DHR/GLGF domain protein	14.8793
477	A0A0K0DHB8	Dosage compensation protein dpy-30	14.0658	477	A0A158PBI2	galactoside-binding lectin	14.8765
478	A0A0R3PS83	pyridoxal-phosphate dependent protein	14.0641	478	A0A0K0DHT3	putative proteasome subunit alpha	14.8764
479	A0A0R3PGV3	peptidase family M49	14.0543	479	A0A0K0CXU7	tumor protein D52 family protein	14.8758
480	A0A158P8H6	PCI domain protein	14.046	480	A0A0R3PMH7	putative molybdenum cofactor biosynthesis protein	14.8715
481	A0A158PE06	alpha-2-macroglobulin family protein	14.0371	481	A0A0K0CVE9	Transketolase, pyridine binding domain protein	14.8692
482	A0A0R3PW25	Hexokinase	14.0298	482	A0A0K0CYN3	ZM domain-containing protein	14.8663
483	A0A0R3PVI3	pyruvate kinase	14.0291	483	A0A158PJU6	ABC transporter, ATP-binding protein	14.8639
484	A0A0R3PLC5	DJ-1 family protein	14.0279	484	A0A0K0DGZ1	putative translation elongation factor Tu	14.861
485	A0A0K0CXR2	WD domain, G-beta repeat protein	14.0202	485	A0A158PEE4	phosphoglycerate mutase family protein	14.8521
486	A0A0K0CUQ2	ribosomal protein L7Ae	14.0111	486	A0A0K0CSX2	oxidoreductase, short chain dehydrogenase/reductase family protein	14.8504
487	A0A158PDW5	serine carboxypeptidase S28	14.0077	487	A0A0R3PXZ1	Profilin	14.8476
488	A0A158P9I9	S-(hydroxymethyl)glutathione dehydrogenase/class III alcohol dehydrogenase	14.0045	488	A0A0R3PIG5	---NA---	14.8459
489	A0A0R3PZF7	oxidoreductase, short chain dehydrogenase/reductase family protein	14.0042	489	A0A0K0D490	tubulin alpha chain	14.8459
490	A0A0K0DDY8	putative thioredoxin	13.9923	490	A0A0K0DGQ5	RanBP1 domain protein	14.8326
491	A0A0R3P9S7	Uncharacterized protein OS=Angiostrongylus costaricensis OX=334426 GN=ACOC_LOCUS200 PE=3 SV=2	13.9857	491	A0A158PFZ2	putative Conserved Cystein/Glycine domain protein	14.8259
492	A0A158P7P5	leucine carboxyl methyltransferase	13.9802	492	A0A0R3Q018	Sperm-Specific family, class Q	14.8254
493	A0A0K0D0Q2	Ras-related protein Rab-2	13.978	493	A0A0K0DRD7	ribosomal protein L3	14.8235
494	A0A158PIS2	Gamma-glutamyltranspeptidase domain containing protein	13.9741	494	A0A0K0DHT9	Protein unc-33	14.8228
495	A0A0K0DA32	superoxide dismutase [Mn]	13.9696	495	A0A0K0CZL3	aldehyde dehydrogenase family protein	14.8191
496	A0A0K0D0G7	Hsp20/alpha crystallin family protein	13.9692	496	A0A158P8K3	selenide, water dikinase	14.8167
497	A0A0R3PUT6	Uncharacterized protein OS=Angiostrongylus costaricensis OX=334426 GN=ACOC_LOCUS9710 PE=4 SV=2	13.9654	497	A0A0K0DDZ8	oxidoreductase, short chain dehydrogenase/reductase family protein	14.8142
498	A0A0R3PHR0	putative prolyl endopeptidase	13.9617	498	A0A0K0CVF7	DnaK family protein	14.8137
499	A0A0R3PZN8	LSM domain protein	13.948	499	A0A158PJI0	DOMON domain-containing protein	14.8104
500	A0A0R3PHY4	papain family cysteine protease	13.9474	500	A0A158PFU4	Protein-tyrosine phosphatase	14.8102
501	A0A0K0D9U0	prefoldin, alpha subunit	13.9328	501	A0A0R3PUS1	Kunitz/Bovine pancreatic trypsin inhibitor domain protein	14.8093
502	A0A0R3PMW4	ribophorin I	13.9288	502	A0A0R3PCW8	Dynein light chain 2, cytoplasmic	14.8037
503	A0A158PEQ2	UBX domain protein	13.9274	503	A0A0R3PYD6	Adenine Nucleotide Translocator	14.8031
504	A0A0K0DJJ2	methylthioadenosine phosphorylase	13.9272	504	A0A0K0DDW0	MSP domain protein	14.7987
505	A0A0R3PKM9	ubiquitin family protein	13.9219	505	A0A158PKT7	ALP/Enigma encoding	14.7936
506	A0A158PDP5	Glycerol-3-phosphate dehydrogenase [NAD(+)]	13.9112	506	A0A0K0CUC8	AMP-binding enzyme	14.7922
507	A0A158P7I0	ubiquitin-activating enzyme E1	13.9049	507	A0A0K0D2T5	putative 3-hydroxyacyl-CoA dehydrogenase	14.7913
508	A0A0R3PR75	ADP-ribosylation factor family protein	13.8969	508	A0A0R3PKI6	oxidoreductase, aldo/keto reductase family protein	14.789
509	A0A0R3PUA8	DnaK family protein	13.8897	509	A0A0R3PTQ0	electron transfer flavoprotein FAD-binding domain protein	14.7882
510	A0A0K0DB78	oxidoreductase, aldo/keto reductase family protein	13.8873	510	A0A0K0CZW2	RRM domain-containing protein	14.7821
511	A0A0K0DLS3	START domain protein	13.8826	511	A0A158P925	fructosamine kinase	14.7755
512	A0A0R3PJN0	lysine--tRNA ligase	13.8784	512	A0A158PH19	unnamed protein product	14.7658
513	A0A0K0DR31	aldehyde dehydrogenase family protein	13.8623	513	A0A0R3PGG0	laminin EGF-like protein	14.7595
514	A0A0K0DLG9	ubiquitin--protein ligase	13.8494	514	A0A158P919	RNA recognition motif domain containing protein	14.7556
515	A0A158PBS4	Protein K02F3.9	13.8308	515	A0A158PCK4	immunoglobulin domain protein	14.7548
516	A0A0R3PZ47	electron transfer flavoprotein subunit beta	13.8072	516	A0A0K0DGH9	ubiquitin--protein ligase	14.7504
517	A0A0K0DQC8	GroES-like protein	13.797	517	A0A0R3PNJ7	EF hand	14.7429
518	A0A158PBB1	SEP domain protein	13.7857	518	A0A158PHZ0	myosin head	14.7429
519	A0A0K0DIC8	SNF7 family protein	13.7809	519	A0A0R3PL42	polyadenylate binding protein	14.7403
520	A0A158PAG1	ABC transporter, ATP-binding protein	13.7791	520	A0A158PHJ6	minus agglutinin	14.7399
521	A0A0K0DRD7	ribosomal protein L3	13.7763	521	A0A158PLP0	dynamin family protein	14.7396
522	A0A0R3PTI1	Hsp90 protein	13.7737	522	A0A158PLL4	TK/FER protein kinase	14.7382
523	A0A158PIE8	putative V-type proton ATPase subunit H	13.7692	523	A0A0R3PJM9	calpain family cysteine protease	14.724
524	A0A158PF37	Purine nucleoside phosphorylase	13.7679	524	A0A0K0DGQ1	CP-type G domain-containing protein	14.7238
525	A0A158PG50	CRE-FAH-1 protein	13.7668	525	A0A0K0DIE8	methyltransferase domain protein	14.7223
526	A0A0R3PFX0	CRE-FBP-1 protein	13.7565	526	A0A0R3PG32	putative 6-phosphofructokinase	14.7209
527	A0A0K0DJZ2	TROVE domain protein	13.7543	527	A0A0K0DBK8	cell division protein	14.7207
528	A0A0K0DJ90	ribosomal protein L32	13.7272	528	A0A0K0D929	Zinc finger domain containing protein	14.7183
529	A0A0K0DAG4	ubiquitin fusion degradation protein UFD1	13.7229	529	A0A0R3PCJ7	HnRNP F homolog	14.715
530	A0A0K0CW57	Prostaglandin reductase 2	13.7227	530	A0A158PCC9	peptidase, M16 family	14.7142
531	A0A158PG05	ATPase, AAA family	13.7131	531	A0A0R3P9S7	Uncharacterized protein OS=Angiostrongylus costaricensis OX=334426 GN=ACOC_LOCUS200 PE=3 SV=2	14.713
532	A0A0K0DM49	DUF1794 domain-containing protein	13.7108	532	A0A0K0D0V9	hypothetical protein DICVIV_00774	14.7079
533	A0A158PI05	CRE-UNC-115 protein	13.7091	533	A0A0K0D9Y8	Adenylosuccinate lyase	14.7076
534	A0A0K0CUH8	RNA recognition motif domain containing protein	13.6952	534	A0A0K0D370	protein disulfide-isomerase domain protein	14.6932
535	A0A0R3PMD2	Thioredoxin domain containing protein	13.6898	535	A0A0K0DM56	Ubiquitin-conjugating enzyme E2 2	14.6916
536	A0A0K0D6J4	MaoC-like protein	13.684	536	A0A0R3PFC4	aspartate--tRNA ligase	14.6912
537	A0A0R3PI40	Kunitz/Bovine pancreatic trypsin inhibitor domain protein	13.6658	537	A0A158PI11	GDP dissociation inhibitor	14.6808
538	A0A0R3PME2	S-formylglutathione hydrolase	13.6562	538	A0A0K0CXD6	Protein C07G3.10	14.6771
539	A0A0K0CW86	MiTochondrial Carrier Homolog	13.6545	539	A0A0K0CW23	ribosomal protein L35Ae	14.6723
540	A0A0K0D3W4	amine oxidase	13.6542	540	A0A0R3PZE9	DOMON domain protein	14.6653
541	A0A0K0CTN3	rRNA metabolism protein, SBDS family	13.6501	541	A0A0K0D4R0	LIM domain and actin-binding protein 1	14.6613
542	A0A0R3PK75	EF hand family protein	13.6463	542	A0A0R3PN40	FAD dependent oxidoreductase	14.6592
543	A0A0K0DNH2	dynamin family protein	13.6344	543	A0A158PB49	PlsC domain-containing protein	14.6371
544	A0A0R3PFG4	unnamed protein product	13.6306	544	A0A0K0D419	activator of Hsp90 ATPase	14.6364
545	A0A0K0DQW9	putative acyl-CoA dehydrogenase	13.6166	545	A0A0R3PNW2	glutathione synthase	14.6291
546	A0A0K0D750	valine--tRNA ligase	13.6126	546	A0A0K0DPK5	barrier to autointegration factor	14.6215
547	A0A158PCH8	phosphoglucomutase/phosphomannomutase, alpha/beta/alpha domain II	13.6059	547	A0A0K0D3H6	LSM domain protein	14.6193
548	A0A0R3PE06	26S proteasome subunit P45 family protein	13.5959	548	A0A0R3PWD5	Conserved regulator of innate immunity protein 3	14.6155
549	A0A158PG44	T-complex protein 1, delta subunit	13.5883	549	A0A0R3PZM1	S-(hydroxymethyl)glutathione dehydrogenase/class III alcohol dehydrogenase	14.6151
550	A0A0K0D746	B9 protein	13.5864	550	A0A158P774	bifunctional purine biosynthesis protein PURH	14.615
551	A0A0R3PUA9	threonine--tRNA ligase	13.5849	551	A0A0K0DJS0	pyruvate dehydrogenase E1 component, alpha subunit	14.6117
552	A0A0R3PSY6	glycosyl hydrolase family 38 protein	13.5778	552	A0A158P6X1	kinase, PfkB family	14.6117
553	A0A0R3PTH5	UTP--glucose-1-phosphate uridylyltransferase	13.5516	553	A0A0K0DQW5	ribosomal protein S17P	14.6073
554	A0A158P925	fructosamine kinase	13.5456	554	A0A0R3PW32	glutathione-disulfide reductase	14.6035
555	A0A158PEB2	ribophorin II	13.5319	555	A0A158PHE6	Death domain and ZU5 domain and Ankyrin repeat and Death-like domain and Ankyrin repeat-containing domain-containing protein	14.5964
556	A0A158P9G8	tetratricopeptide repeat protein	13.5146	556	A0A0K0CX33	Ras family protein	14.5907
557	A0A0K0CX91	Ser/Thr phosphatase family protein	13.507	557	A0A0R3PUJ9	cysteine synthase A	14.5882
558	A0A0K0D9X7	dynein light intermediate chain	13.502	558	A0A0K0DH23	Probable 4-aminobutyrate aminotransferase, mitochondrial	14.5853
559	A0A158PLJ1	Ephrin	13.5016	559	A0A158PKE7	putative 4-hydroxybutyrate coenzyme A transferase	14.5816
560	A0A0R3PSD4	isochorismatase family protein	13.5009	560	A0A0K0D2E9	maleylacetoacetate isomerase	14.5789
561	A0A0K0D3H5	Hypothetical RNA-binding protein T28D9.2 in chromosome II, putative	13.4761	561	A0A158PAJ1	Myosin-VI_CBD domain-containing protein	14.5668
562	A0A0K0CUC8	AMP-binding enzyme	13.4704	562	A0A0K0CTN1	glycine--tRNA ligase	14.5656
563	A0A0K0CU01	tetratricopeptide repeat protein	13.4638	563	A0A0K0D231	ribosomal protein S7	14.5637
564	A0A0K0CUS4	S1 RNA binding domain protein	13.4568	564	A0A0K0DCT1	peptidase, T1 family	14.5635
565	A0A0R3PH52	calponin family repeat-containing domain protein	13.4521	565	A0A0R3PW22	peptidase, T1 family	14.5546
566	A0A0K0D9C8	unnamed protein product	13.4454	566	A0A158PJG2	acyl-CoA dehydrogenase protein	14.5526
567	A0A0K0D904	phosphoribosylaminoimidazolesuccinocarboxamide synthase	13.4434	567	A0A158PGD0	basement membrane proteoglycan	14.5426
568	A0A0R3PL27	adhesion regulating molecule region	13.4268	568	A0A0K0D9E2	hypothetical protein Angca_001289, partial	14.5419
569	A0A0K0CZH5	26S proteasome subunit P45 family protein	13.4071	569	A0A0K0CT97	Platelet-activating factor acetylhydrolase, plasma/intracellular isoform II	14.5308
570	A0A0R3PRK4	mago nashi protein	13.4068	570	A0A158PIE8	putative V-type proton ATPase subunit H	14.5291
571	A0A0K0CZ32	SNF7 family protein	13.402	571	A0A0K0DHJ8	Protein CBG03732	14.5245
572	A0A0K0D0N8	defective mitochondrial respiration family member protein 1	13.3986	572	A0A0R3PJN0	lysine--tRNA ligase	14.5234
573	A0A0R3PNW2	glutathione synthase	13.3902	573	A0A0K0CU46	Ubiquinol-cytochrome C reductase complex subunit	14.5207
574	A0A158P7H9	alanine--tRNA ligase	13.3884	574	A0A0K0DJH0	TIP49 protein	14.52
575	A0A158P5S8	nuclear transport factor 2 domain protein	13.3657	575	A0A0R3PY34	MATH domain protein	14.5137
576	A0A0K0DKI3	zinc finger, C2H2 type	13.3653	576	A0A0K0CVX1	putative phospholipid hydroperoxide glutathione peroxidase	14.501
577	A0A0K0D968	ribosomal protein L32	13.3631	577	A0A0K0DJL3	Phosphate carrier protein, mitochondrial	14.4974
578	A0A0R3PC28	Vacuolar protein sorting-associated protein domain containing protein	13.3573	578	A0A0R3PZV1	farnesyltransferase beta subunit	14.4931
579	A0A0K0DJ20	adaptin region	13.3559	579	A0A0R3PNI7	4-hydroxyphenylpyruvate dioxygenase	14.4926
580	A0A0K0CZR0	UMP-CMP kinase family protein	13.3485	580	A0A0R3PV27	arsenite-activated ATPase	14.4898
581	A0A158PHE0	inosine-5'-monophosphate dehydrogenase	13.3175	581	A0A0R3PZ47	electron transfer flavoprotein subunit beta	14.4837
582	A0A0K0CZZ1	putative adenine phosphoribosyltransferase	13.3065	582	A0A158PKB5	Protein CBG05924	14.4832
583	A0A0K0CYN3	ZM domain-containing protein	13.3049	583	A0A158P8H7	Homogentisate 1,2-dioxygenase	14.4832
584	A0A0K0CSU3	Cdc37 Hsp90 binding domain protein	13.293	584	A0A0K0CWX9	small subunit ribosomal protein 1	14.4821
585	A0A0K0DA35	Protein F36A2.7	13.2877	585	A0A0R3PME2	S-formylglutathione hydrolase	14.4783
586	A0A0R3PH65	phosphatidylinositol transfer protein	13.281	586	A0A0R3PSY6	glycosyl hydrolase family 38 protein	14.4741
587	A0A0K0D933	acetyl-CoA C-acetyltransferase	13.2598	587	A0A158P787	Guanine nucleotide-binding protein G(o) subunit alpha	14.4738
588	A0A158PFH4	FAD binding domain protein	13.2427	588	A0A0K0CV94	methionine adenosyltransferase	14.4738
589	A0A0K0D4R0	LIM domain and actin-binding protein 1	13.2411	589	A0A158PIR6	Sodium/potassium-transporting ATPase subunit alpha	14.4724
590	A0A0R3PVF8	oxidoreductase, FAD-binding protein	13.236	590	A0A0K0DGE3	SPFH/Band 7/PHB domain protein	14.4714
591	A0A158P8M9	Rac1-binding domain protein	13.2354	591	A0A0K0D5A7	threonine--tRNA ligase 2, cytoplasmic-like isoform X2	14.4663
592	A0A0K0D032	NONO (conserved nuclear protein, aka PSF) homolog	13.2344	592	A0A0R3PCX1	putative glycerol kinase	14.4621
593	A0A0R3PVW6	cyclin domain protein	13.2151	593	A0A0R3PTI6	mo25-like protein	14.4506
594	A0A158PHK7	Succinate--CoA ligase [ADP/GDP-forming] subunit alpha, mitochondrial	13.2116	594	A0A158PE06	alpha-2-macroglobulin family protein	14.4392
595	A0A0K0CVF7	DnaK family protein	13.2107	595	A0A0K0D6C5	zona pellucida-like domain protein	14.4345
596	A0A158PLM7	exportin-1	13.1932	596	A0A0R3PA01	acetate--CoA ligase	14.4291
597	A0A0R3PC70	Zinc finger and Integrase domain containing protein	13.192	597	A0A158PHI3	RecName: Full=L-2-hydroxyglutarate dehydrogenase, mitochondrial; Flags: Precursor	14.4247
598	A0A0R3PR45	putative Bis(5'-nucleosyl)-tetraphosphatase	13.1908	598	A0A158PBW2	ATPase, AAA family	14.4243
599	A0A0K0CXQ4	adaptin region	13.1755	599	A0A0R3PA77	peptidase M16 inactive domain protein	14.4221
600	A0A0K0CYS1	Transthyretin-like family protein	13.1671	600	A0A158PIS2	Gamma-glutamyltranspeptidase domain containing protein	14.4212
601	A0A0K0DKW2	ABC transporter, ATP-binding protein	13.1506	601	A0A158P8H6	PCI domain protein	14.4212
602	A0A0K0DBK8	cell division protein	13.1396	602	A0A0K0CW57	Prostaglandin reductase 2	14.4197
603	A0A0K0DGQ2	CRE-EGL-30 protein	13.1387	603	A0A0R3PSB0	ribosomal protein L10	14.4165
604	A0A158PG64	Protein CBG01887	13.1377	604	A0A0R3P9H7	Catechol-O-MethylTransferase family	14.4156
605	A0A0K0CV13	tubulin binding cofactor A	13.1331	605	A0A0K0DID3	eukaryotic ribosomal protein L18	14.4149
606	A0A0K0DLZ6	PDZ/DHR/GLGF domain protein	13.1214	606	A0A158P7I0	ubiquitin-activating enzyme E1	14.4134
607	A0A158P8R0	hypothetical protein Angca_001721	13.1058	607	A0A0K0DNU9	V-type ATPase, A subunit	14.4132
608	A0A0R3PGU4	septum formation protein Maf	13.104	608	A0A0R3Q1Y0	aldehyde dehydrogenase family protein	14.41
609	A0A0R3PMW2	Proteasome/cyclosome repeat protein	13.0917	609	A0A0K0DM81	hypothetical protein, partial	14.398
610	A0A0K0D2X1	kelch repeat protein	13.0857	610	A0A158P9H6	phosphoserine transaminase	14.3961
611	A0A158PI41	Glutaryl-Coenzyme A dehydrogenase	13.0816	611	A0A158PKS8	Intermediate filament protein ifa-1	14.392
612	A0A158P871	tryptophan--tRNA ligase	13.0811	612	A0A0K0DD44	T-complex protein 1, zeta subunit	14.3919
613	A0A0K0CXS3	SCAMP family protein	13.054	613	A0A0R3PGU4	septum formation protein Maf	14.3911
614	A0A0R3PXS5	putative multicatalytic endopeptidase	13.0083	614	A0A0R3PI40	Kunitz/Bovine pancreatic trypsin inhibitor domain protein	14.3901
615	A0A0R3PYX9	PCI domain protein	12.9965	615	A0A0R3PTM5	C-CAP/cofactor C-like domain-containing protein	14.3857
616	A0A0R3PQW2	Casein kinase I isoform alpha	12.9888	616	A0A0K0DES3	hypothetical protein Angca_000919	14.3845
617	A0A158P8U4	Calponin-homology (CH) domain-containing protein	12.9715	617	A0A158PIG5	HEAT repeat protein	14.3786
618	A0A158PAL4	glucose-6-phosphate dehydrogenase	12.9638	618	A0A158PAL4	glucose-6-phosphate dehydrogenase	14.3673
619	A0A0K0DBB5	UDP-glucose 4-epimerase	12.9607	619	A0A0K0DDY8	putative thioredoxin	14.3668
620	A0A0R3Q230	putative aminotransferase	12.959	620	A0A0K0DFB3	large subunit ribosomal protein 9	14.3612
621	A0A0K0DBE8	pyridoxal-phosphate dependent protein	12.956	621	A0A0R3PZW0	putative cystathionine beta-lyase	14.3607
622	A0A158PKC9	NUCleoBindin homolog	12.9556	622	A0A0K0CXA3	eukaryotic phosphomannomutase	14.3515
623	A0A0R3PL42	polyadenylate binding protein	12.949	623	A0A158P6B0	Coatomer subunit gamma	14.3398
624	A0A0K0DCX9	peptide chain release factor eRF/aRF, subunit 1	12.9357	624	A0A0K0CUS3	SPFH/Band 7/PHB domain protein	14.3389
625	A0A0K0DPW5	Histidine acid phosphatase family protein	12.9351	625	A0A0R3PGH7	FABP domain-containing protein	14.3377
626	A0A0R3PLT5	UBA/TS-N domain protein	12.9336	626	A0A0R3PQZ4	peptide-methionine (S)-S-oxide reductase	14.3347
627	A0A0K0DH70	Peptidylprolyl isomerase	12.9225	627	A0A0R3PGZ2	Transthyretin-like family protein	14.3344
628	A0A0K0DH37	domain found in IF2B/IF5	12.9133	628	A0A0R3PEA2	Lysosome-associated membrane glycoprotein	14.3337
629	A0A0K0DCP9	WD domain, G-beta repeat protein	12.8854	629	A0A0K0CZ31	electron transfer flavoprotein subunit beta	14.3308
630	A0A0K0DGZ1	putative translation elongation factor Tu	12.8784	630	A0A158PIY5	phosphoglycerate mutase family protein	14.3291
631	A0A0R3Q1A1	EBF3-S protein	12.8755	631	A0A0K0DRH4	Ras family protein	14.3158
632	A0A0R3PHC1	Cysteinyl-tRNA synthetase	12.8716	632	A0A0R3PVT6	CBN-ELB-1 protein	14.3134
633	A0A0R3PVQ5	EF hand	12.8691	633	A0A0K0DJ90	ribosomal protein L32	14.3131
634	A0A0R3PAY9	adaptin region	12.8603	634	A0A158PI84	ATP-citrate synthase	14.3123
635	A0A0R3P9R9	RNA recognition motif domain containing protein	12.8458	635	A0A158PCD2	FiLamiN (actin binding protein) homolog	14.312
636	A0A0R3PMM3	unnamed protein product	12.8204	636	A0A0R3PS72	ribosomal protein S15	14.3117
637	A0A0K0DL55	adaptor complexe medium subunit family protein	12.8132	637	A0A158PJ77	EGF-like domain-containing protein	14.3041
638	A0A158PKM8	Vesicle-trafficking protein SEC22b family protein	12.7997	638	A0A158PBB1	SEP domain protein	14.304
639	A0A0K0D0J7	---NA---	12.7895	639	A0A158PF13	LIM zinc-binding domain-containing protein	14.2996
640	A0A0R3Q1M9	nuclease-like protein	12.7886	640	A0A0K0CXX0	T-complex protein 1, beta subunit	14.2937
641	A0A0R3PSL9	Ras family protein	12.7863	641	A0A0R3PC99	60S ribosomal protein L12	14.2882
642	A0A158P860	Kinesin domain containing protein	12.7741	642	A0A0K0DA36	ribosomal protein S19	14.2867
643	A0A0R3P9X2	putative translation initiation factor aIF-2	12.7421	643	A0A0K0DFP8	Mss4 protein	14.2832
644	A0A0R3PGQ7	TROVE domain protein	12.7349	644	A0A0R3Q0K8	Histidine--tRNA ligase	14.2832
645	A0A158P8G0	Sodium/potassium-transporting ATPase subunit alpha	12.7324	645	A0A0K0DLX8	phosphoglucomutase/phosphomannomutase, alpha/beta/alpha domain II	14.2776
646	A0A0R3PRL6	HEAT repeat protein	12.6875	646	A0A0K0D746	B9 protein	14.2698
647	A0A0K0DJN2	Mov34/MPN/PAD-1 family protein	12.6802	647	A0A0R3PLT5	UBA/TS-N domain protein	14.2675
648	A0A0K0DEJ8	Protein CBG05511	12.6417	648	A0A0R3PXS5	putative multicatalytic endopeptidase	14.2671
649	A0A0R3PQ86	Double-stranded DNA-binding domain protein	12.614	649	A0A0K0DCX9	peptide chain release factor eRF/aRF, subunit 1	14.2605
650	A0A0R3PIC9	putative IQ calmodulin-binding motif domain protein	12.6055	650	A0A0R3PUA8	DnaK family protein	14.2482
651	A0A0R3PC12	aspartyl aminopeptidase	12.5209	651	A0A158PDA7	peptidase, M16 family	14.2468
652	A0A0R3Q126	SH2 domain protein	12.5139	652	A0A0K0CZU1	cytochrome c oxidase subunit IV	14.2387
653	A0A0K0DFM3	phosphoprotein phosphatase 1	12.5099	653	A0A0K0D3U1	ribosomal protein L24	14.2377
654	A0A158PJF9	Vinculin	12.5083	654	A0A0K0CT39	prefoldin subunit	14.2375
655	A0A0R3PMK9	oxidoreductase, aldo/keto reductase family protein	12.5048	655	A0A158PJU5	ABC transporter, ATP-binding protein	14.2369
656	A0A0K0DE96	eukaryotic translation initiation factor 3 subunit A family protein	12.4916	656	A0A0R3PKS5	Sel1 repeat protein	14.236
657	A0A0K0DQY9	VHS domain protein	12.4585	657	A0A0R3PBL1	DNA-binding protein	14.2331
658	A0A0K0DFX2	EGF-like domain protein	12.4522	658	A0A0R3PG27	repeat in HS1/Cortactin	14.2276
659	A0A0R3PK06	C2 domain protein	12.4522	659	A0A158PJF3	DnaJ domain protein	14.2256
660	A0A158PCB5	peptidase, S9A/B/C family, catalytic domain protein	12.4467	660	A0A158PD44	Heterogeneous nuclear ribonucleoprotein F	14.2256
661	A0A0K0CW21	CRE-YKT-6 protein	12.4397	661	A0A158PIA5	putative glutamate-cysteine ligase modifier subunit	14.2234
662	A0A0R3PJW3	MSP domain protein	12.4329	662	A0A0R3PIR4	ribokinase	14.2223
663	A0A0R3PWP1	WD domain, G-beta repeat protein	12.4288	663	A0A0R3PA03	hyaluronan / mRNA binding family protein	14.221
664	A0A0R3PF71	serine/threonine-protein kinase PLK1	12.4196	664	A0A0K0CYT9	acetyl-CoA C-acetyltransferase	14.2163
665	A0A0R3PET1	alanine--tRNA ligase	12.4176	665	A0A158PDP5	Glycerol-3-phosphate dehydrogenase [NAD(+)]	14.2148
666	A0A158PJR8	HEAT repeat protein	12.414	666	A0A158P5S8	nuclear transport factor 2 domain protein	14.2066
667	A0A0K0CW51	KH domain protein	12.4091	667	A0A0K0D5F9	WD domain, G-beta repeat protein	14.2044
668	A0A0R3PD75	Apyrase	12.4023	668	A0A0K0DB78	oxidoreductase, aldo/keto reductase family protein	14.1994
669	A0A0K0CZZ8	V-type ATPase, G subunit	12.3351	669	A0A0K0D0A1	electron transfer flavoprotein FAD-binding domain protein	14.1987
670	A0A0K0D4Z5	f-actin capping protein, beta subunit	12.3307	670	A0A0R3P9X2	putative translation initiation factor aIF-2	14.1974
671	A0A0R3PYS9	Calponin-homology (CH) domain-containing protein	12.3198	671	A0A158PDW5	serine carboxypeptidase S28	14.1873
672	A0A0R3PLY1	CPSF A subunit region	12.3053	672	A0A0R3PM68	glycosyl hydrolase, family 18	14.1787
673	A0A0R3PV39	WD domain, G-beta repeat protein	12.2666	673	A0A0K0DEJ8	Protein CBG05511	14.1785
674	A0A158PGW6	proline--tRNA ligase	12.2645	674	A0A158PG31	myosin head	14.1584
675	A0A0R3PK96	BadF/BadG/BcrA/BcrD ATPase family protein	12.2628	675	A0A0K0DKE8	acyl-protein thioesterase 1	14.1499
676	A0A0K0DQ09	CRE-SAX-7 protein	12.2516	676	A0A0K0DBX2	small subunit ribosomal protein 28	14.1421
677	A0A0K0CTP3	SGS domain protein	12.25	677	A0A0K0DQC8	GroES-like protein	14.1375
678	A0A0R3PHB6	Beta-hexosaminidase A	12.2399	678	A0A0R3PQ39	ribosomal protein S30	14.1375
679	A0A158PHS7	putative cytoplasmic aconitate hydratase	12.2088	679	A0A158PM22	RanBP1 domain protein	14.1373
680	A0A158PBD9	hydroxyacylglutathione hydrolase	12.183	680	A0A0R3PJW3	MSP domain protein	14.1364
681	A0A0R3P9P0	TIP49 protein	12.1696	681	A0A0K0DBP0	methionine-R-sulfoxide reductase	14.132
682	A0A0R3PUD8	Proteasome subunit alpha type-2	12.0724	682	A0A0K0CT64	CTP synthase	14.1314
683	A0A158P8X2	Sulfhydryl oxidase	12.041	683	A0A0K0CX84	ribosomal L22e protein	14.1246
684	A0A0R3PVP8	splicing factor 3B subunit 3 family protein	12.0228	684	A0A0K0D3H5	Hypothetical RNA-binding protein T28D9.2 in chromosome II, putative	14.1225
685	A0A158PE79	Golgi apparatus protein 1 homolog	12.0116	685	A0A0K0CUJ4	myosin head	14.1167
686	A0A158PBT8	Myosin, essential light chain family protein	11.9771	686	A0A0K0CY37	proliferating cell nuclear antigen	14.1114
687	A0A0R3PEZ8	U2 snRNP auxilliary factor, large subunit, splicing factor	11.9362	687	A0A0R3PGV3	peptidase family M49	14.1106
688	A0A158P7M4	putative choline dehydrogenase	11.9154	688	A0A0K0DLV8	26S proteasome subunit P45 family protein	14.1043
689	A0A0K0DJY2	protein SET	11.8464	689	A0A0R3PQW2	Casein kinase I isoform alpha	14.0992
690	A0A0K0CTV9	putative hydroxypyruvate isomerase	11.7863	690	A0A0K0CX91	Ser/Thr phosphatase family protein	14.0958
691	A0A0R3PIB1	kinesin motor domain protein	11.7831	691	A0A0K0CVP2	60S ribosomal protein L18a	14.0931
692	A0A158PL08	UDP-Glucose Glycoprotein glucosylTransferase	11.6516	692	A0A0K0DFE5	putative phosphoglycerate dehydrogenase	14.0915
693	A0A0R3P9W9	Ran GTPase-activating protein 2	11.6381	693	A0A158PI79	DEAD/DEAH box helicase	14.0905
694	A0A0K0DFC2	prefoldin subunit	11.5526	694	A0A0R3PBP2	Ribosomal protein S27a	14.09
695	A0A0K0DLV8	26S proteasome subunit P45 family protein	11.5022	695	A0A0R3P9R9	RNA recognition motif domain containing protein	14.0872
696	A0A0K0D2X7	RNA binding protein, putative	11.4549	696	A0A0K0D9B4	EB1 protein	14.0772
697	A0A0K0DK87	Dynamitin	11.3932	697	A0A0R3PZF3	Protein F35C12.3, isoform a	14.0745
698	A0A158PL19	FF domain protein	11.3018	698	A0A158PKC4	Proteasome/cyclosome repeat protein	14.0723
699	A0A158PI79	DEAD/DEAH box helicase	11.2084	699	A0A0K0D233	Lin-5 (Five) Interacting protein	14.0709
700	A0A0K0D239	tetratricopeptide repeat protein	11.0428	700	A0A0R3P9P0	TIP49 protein	14.0707
701	A0A0K0CZ46	malate dehydrogenase, NAD-dependent	10.6855	701	A0A0K0DF88	SPFH/Band 7/PHB domain protein	14.0701
702	A0A0R3PC26	NB-ARC domain protein	10.413	702	A0A158PLX4	1-pyrroline-5-carboxylate dehydrogenase	14.0699
703	A0A0K0CZ75	hydrolase, alpha/beta domain protein	10.2955	703	A0A0K0CZ86	single-strand binding family protein	14.0674
704	A0A0K0DF01	leucine--tRNA ligase, cytoplasmic	10.2062	704	A0A0R3PLY1	CPSF A subunit region	14.0624
705	A0A0R3PYJ6	transporter, major facilitator family protein	8.70831	705	A0A0K0D010	Copper type II and NHL repeat domain containing protein	14.0596
				706	A0A0K0CUQ2	ribosomal protein L7Ae	14.0595
				707	A0A0K0CTX7	synaptophysin / synaptoporin	14.059
				708	A0A0R3PPK2	protein prenyltransferase alpha subunit repeat-containing domain protein	14.0585
				709	A0A158P871	tryptophan--tRNA ligase	14.0514
				710	A0A0K0D6B3	phosphomannose isomerase type I	14.0511
				711	A0A0R3PU67	selenide, water dikinase	14.0503
				712	A0A0R3PCL3	pyruvate dehydrogenase complex dihydrolipoamide acetyltransferase	14.0476
				713	A0A0R3PA53	Ribosomal protein S24e	14.0471
				714	A0A0R3PXX6	CRE-RIL-1 protein	14.0462
				715	A0A0K0DFN3	Protein SPP-16	14.0459
				716	A0A0K0CVM0	cytosol aminopeptidase family, catalytic domain protein	14.0455
				717	A0A0K0D985	Mov34/MPN/PAD-1 family protein	14.0444
				718	A0A0K0CUD7	WD domain, G-beta repeat protein	14.0387
				719	A0A158PFU8	glycosyl hydrolase, family 18	14.033
				720	A0A0K0CV84	putative 3-hydroxybutyryl-CoA dehydrogenase	14.0327
				721	A0A158PHK7	Succinate--CoA ligase [ADP/GDP-forming] subunit alpha, mitochondrial	14.0304
				722	A0A0R3PHN8	Adenylosuccinate lyase	14.026
				723	A0A0K0CWS4	Matrix metalloproteinase-C	14.0229
				724	A0A0K0D1N2	ADP-ribosylation factor 1	14.02
				725	A0A0K0DCT0	WHEP-TRS and Aminoacyl-tRNA synthetase and Anticodon-binding and Prolyl-tRNA synthetase domain containing protein	14.0183
				726	A0A0R3PRK4	mago nashi protein	14.0174
				727	A0A158PLA9	AB hydrolase-1 domain-containing protein	14.0119
				728	A0A0K0DJN2	Mov34/MPN/PAD-1 family protein	14.0104
				729	A0A0R3P9X0	leucine Rich repeat-containing domain protein	14.008
				730	A0A158PMH0	uridine phosphorylase	14.0077
				731	A0A0K0DJU7	hypoxanthine phosphoribosyltransferase	14.0037
				732	A0A0R3Q143	Glycogen [starch] synthase	14.0004
				733	A0A158P664	clathrin heavy chain 1	13.9986
				734	A0A0R3PHR0	putative prolyl endopeptidase	13.9949
				735	A0A0R3P9V0	peptidase, T1 family	13.9895
				736	A0A0R3PVK1	multicatalytic endopeptidase family protein	13.987
				737	A0A0K0DI63	SNF7 family protein	13.9838
				738	A0A158PDE8	spectrin repeat-containing domain protein	13.98
				739	A0A0K0D239	tetratricopeptide repeat protein	13.9721
				740	A0A0K0DLZ6	PDZ/DHR/GLGF domain protein	13.9719
				741	A0A0K0DKG4	CaLponIn-liKe proteins	13.9713
				742	A0A0R3PMY7	Complex I-30kD	13.9691
				743	A0A0K0CUA7	FERM central domain protein	13.9667
				744	A0A158PI05	CRE-UNC-115 protein	13.966
				745	A0A0R3PHB6	Beta-hexosaminidase A	13.9606
				746	A0A0R3PAS6	GMP reductase	13.9584
				747	A0A0K0DBN1	26S proteasome subunit P45 family protein	13.954
				748	A0A0K0DCG4	phosphoserine transaminase	13.9482
				749	A0A158PG50	CRE-FAH-1 protein	13.9478
				750	A0A0R3PRL3	phosphoglycerate mutase family protein	13.9464
				751	A0A0K0DB32	surp module	13.9318
				752	A0A158PBQ5	SAP domain protein	13.9274
				753	A0A0K0D283	RNA recognition motif domain containing protein	13.9251
				754	A0A158PED2	phosphoenolpyruvate carboxykinase	13.9246
				755	A0A0K0DKQ4	WD domain, G-beta repeat protein	13.9212
				756	A0A0K0CX26	Plectin/S10 domain protein	13.912
				757	A0A0K0DIS6	calcium-translocating P-type ATPase, SERCA-type	13.9109
				758	A0A0K0DL90	ribosomal protein L44	13.91
				759	A0A0K0DL70	phosphoenolpyruvate carboxykinase, cytosolic [GTP]	13.9091
				760	A0A0K0DE96	eukaryotic translation initiation factor 3 subunit A family protein	13.8989
				761	A0A158PFX0	HEAT repeat protein	13.898
				762	A0A158P9E2	Kunitz/Bovine pancreatic trypsin inhibitor domain protein	13.8975
				763	A0A0K0DFW9	MSP domain protein	13.8962
				764	A0A0K0DII7	4-hydroxyphenylpyruvate dioxygenase	13.8957
				765	A0A0R3PGC4	Ndr domain containing protein	13.8915
				766	A0A158PJU9	palmitoyl protein thioesterase	13.8897
				767	A0A0K0D9U5	Complex I-ESSS	13.8814
				768	A0A0K0D9F2	60S ribosomal protein L17	13.875
				769	A0A0K0CTV0	translation elongation factor Tu	13.8748
				770	A0A0K0D0N8	defective mitochondrial respiration family member protein 1	13.8721
				771	A0A0R3PUC9	Ras family protein	13.8675
				772	A0A0K0DGC6	ribosomal protein L13e	13.8656
				773	A0A0K0DDW1	adenylate kinase	13.8653
				774	A0A0K0DBA6	S25 ribosomal protein	13.8631
				775	A0A0K0D0G7	Hsp20/alpha crystallin family protein	13.8543
				776	A0A158PHC6	T-complex protein 1, theta subunit	13.8541
				777	A0A0R3PUZ0	BAR domain protein	13.853
				778	A0A0K0DNZ3	MSP domain protein	13.8517
				779	A0A158PHX2	gelsolin repeat protein	13.8513
				780	A0A0K0D521	hydrolase, NUDIX family	13.8483
				781	A0A0R3PHL3	actin-like protein 2	13.848
				782	A0A158PCV1	ribosomal protein L10	13.8406
				783	A0A0K0DLQ5	ribosomal S17	13.8371
				784	A0A0K0CYU0	CS domain protein	13.8301
				785	A0A158PCK6	immunoglobulin I-set domain protein	13.8283
				786	A0A0K0DBU6	saccharopine dehydrogenase	13.8245
				787	A0A158PIJ8	DUF5110 domain-containing protein	13.8219
				788	A0A158PEQ2	UBX domain protein	13.8159
				789	A0A0R3PVQ5	EF hand	13.811
				790	A0A0R3PET1	alanine--tRNA ligase	13.8097
				791	A0A0K0DQK6	O-Glycosyl hydrolase family 30	13.7981
				792	A0A0K0CVP3	DNA-binding helix-turn-helix protein	13.7973
				793	A0A0R3PMW4	ribophorin I	13.7942
				794	A0A0K0CWV9	Armadillo/beta-catenin-like repeat protein	13.7934
				795	A0A0R3PKM9	ubiquitin family protein	13.7905
				796	A0A158PDZ4	Guanine nucleotide-binding protein subunit beta-1	13.7884
				797	A0A0K0DC88	ABC transporter, ATP-binding protein	13.7824
				798	A0A0K0D1D2	DCN1-like protein 1	13.7773
				799	A0A0K0DDV9	eukaryotic initiation factor 4A-III	13.7684
				800	A0A0R3PMB6	Ras family protein	13.7459
				801	A0A0R3Q134	multicatalytic endopeptidase	13.7437
				802	A0A0K0CVA4	ribose-phosphate diphosphokinase	13.7417
				803	A0A0R3P9F9	Ras family protein	13.725
				804	A0A0R3PUD8	Proteasome subunit alpha type-2	13.7241
				805	A0A0R3PGZ1	A_deaminase domain-containing protein	13.7203
				806	A0A0R3PIW4	peptidase, T1 family	13.719
				807	A0A158PJ75	EGF-like domain-containing protein	13.7166
				808	A0A0K0DJY2	protein SET	13.7108
				809	A0A0K0DL20	T-complex protein 1, theta subunit	13.7089
				810	A0A0R3PXP3	MSP domain protein	13.7081
				811	A0A0R3PTH5	UTP--glucose-1-phosphate uridylyltransferase	13.7056
				812	A0A0R3Q1A1	EBF3-S protein	13.7027
				813	A0A0K0CTE0	Kinesin light chain	13.6993
				814	A0A158PAX1	protein tyrosine kinase	13.6977
				815	A0A0R3PHD2	latrophilin-like protein 2	13.6949
				816	A0A0R3PWL7	ATP synthase F1, epsilon subunit	13.6923
				817	A0A0K0CVK2	tetratricopeptide repeat protein	13.6916
				818	A0A0R3Q277	Putative alpha-L-fucosidase	13.6848
				819	A0A158PIM8	FAD dependent oxidoreductase	13.6818
				820	A0A0R3PW25	Hexokinase	13.675
				821	A0A0K0DGT5	mesencephalic astrocyte-derived neurotrophic factor-like family protein	13.6716
				822	A0A0R3PVF8	oxidoreductase, FAD-binding protein	13.671
				823	A0A0K0CZR0	UMP-CMP kinase family protein	13.6698
				824	A0A158PCB5	peptidase, S9A/B/C family, catalytic domain protein	13.6697
				825	A0A0K0DKY8	Tim10/DDP family zinc finger	13.6605
				826	A0A0R3PC12	aspartyl aminopeptidase	13.6571
				827	A0A0K0CX27	ribosomal protein L24e	13.6547
				828	A0A0R3PDH9	oxidoreductase, short chain dehydrogenase/reductase family protein	13.6503
				829	A0A0R3PNB6	acyl-protein thioesterase 1	13.6484
				830	A0A0K0DCP9	WD domain, G-beta repeat protein	13.639
				831	A0A0R3PMW2	Proteasome/cyclosome repeat protein	13.6302
				832	A0A0R3PPJ0	Serine threonine protein kinase-related domain containing protein	13.6251
				833	A0A158P7W7	renin receptor-like protein	13.6226
				834	A0A158P9Z0	trans-2,3-enoyl-CoA reductase	13.6204
				835	A0A0R3PZP4	SNF7 family protein	13.62
				836	A0A0K0DIC8	SNF7 family protein	13.6152
				837	A0A158PGU0	trehalose-6-phosphate synthase domain protein	13.6145
				838	A0A0K0DCM8	clathrin light chain	13.6135
				839	A0A0K0DNY4	DEAD/DEAH box helicase	13.6131
				840	A0A0R3PUA9	threonine--tRNA ligase	13.6125
				841	A0A0R3PB70	Transmembrane protein 33	13.6109
				842	A0A0R3PFJ8	DNA gyrase/topoisomerase IV, A subunit	13.6078
				843	A0A158PDD3	glutamate synthase central domain protein	13.6054
				844	A0A158PKY0	putative signal recognition particle protein	13.6007
				845	A0A0R3PR45	putative Bis(5'-nucleosyl)-tetraphosphatase	13.5991
				846	A0A0R3PQ83	ferritin-like protein	13.5945
				847	A0A158P8G0	Sodium/potassium-transporting ATPase subunit alpha	13.5906
				848	A0A158P8R0	hypothetical protein Angca_001721	13.5748
				849	A0A158PF19	DEAD/DEAH box helicase	13.5735
				850	A0A0R3PPP4	MSP domain protein	13.5725
				851	A0A158PIK5	26S proteasome subunit P45 family protein	13.5719
				852	A0A158PG05	ATPase, AAA family	13.5635
				853	A0A158PIS7	ATP synthase, subunit E	13.5621
				854	A0A0R3Q0E1	oxidoreductase, aldo/keto reductase family protein	13.5603
				855	A0A158PBS4	Protein K02F3.9	13.5516
				856	A0A158PG44	T-complex protein 1, delta subunit	13.551
				857	A0A0R3PR75	ADP-ribosylation factor family protein	13.5431
				858	A0A0R3PFX0	CRE-FBP-1 protein	13.5428
				859	A0A0K0CTP3	SGS domain protein	13.5405
				860	A0A0R3PGU2	cytochrome C1 family protein	13.5336
				861	A0A0R3PWP1	WD domain, G-beta repeat protein	13.5327
				862	A0A0R3PXU1	Serine threonine protein kinase-related domain containing protein	13.5258
				863	A0A0R3PIK1	dihydrolipoyl dehydrogenase	13.5236
				864	A0A158PAC6	glutamate-cysteine ligase, catalytic subunit	13.5231
				865	A0A0K0DAG4	ubiquitin fusion degradation protein UFD1	13.5218
				866	A0A158PKM5	fibronectin type III domain protein	13.5153
				867	A0A0K0D189	tetratricopeptide repeat protein	13.5071
				868	A0A0K0DBS1	GGL domain protein	13.5066
				869	A0A0R3PC70	Zinc finger and Integrase domain containing protein	13.4986
				870	A0A0K0D9I6	ribosomal protein L7Ae	13.4965
				871	A0A0K0DI42	Ran GTPase-activating protein 2	13.4922
				872	A0A158P9G8	tetratricopeptide repeat protein	13.4919
				873	A0A0K0D968	ribosomal protein L32	13.4919
				874	A0A0K0CWR5	PAN domain-containing protein	13.4823
				875	A0A0K0D0C3	ATP synthase F1, epsilon subunit	13.4713
				876	A0A158PCW2	polyadenylate binding protein	13.4706
				877	A0A0K0DL55	adaptor complexe medium subunit family protein	13.4618
				878	A0A0K0D6J4	MaoC-like protein	13.4601
				879	A0A0K0CV07	arginine--tRNA ligase	13.4598
				880	A0A0K0CT80	thymidylate synthase	13.4596
				881	A0A0R3P9P3	putative 50S ribosomal protein L7Ae	13.4523
				882	A0A0R3PZM2	tetratricopeptide repeat protein	13.4501
				883	A0A0K0CV11	Eukaryotic translation initiation factor 2 subunit 3	13.4239
				884	A0A0R3Q1M9	nuclease-like protein	13.4237
				885	A0A0K0CZ46	malate dehydrogenase, NAD-dependent	13.4221
				886	A0A0R3PWA2	ribosomal L15	13.4132
				887	A0A158P7H9	alanine--tRNA ligase	13.4058
				888	A0A158PKC9	NUCleoBindin homolog	13.4037
				889	A0A0K0D9C8	unnamed protein product	13.3859
				890	A0A0K0CU01	tetratricopeptide repeat protein	13.382
				891	A0A0K0DLG9	ubiquitin--protein ligase	13.3805
				892	A0A0K0DR31	aldehyde dehydrogenase family protein	13.3778
				893	A0A0K0D4Z5	f-actin capping protein, beta subunit	13.3696
				894	A0A0K0CV13	tubulin binding cofactor A	13.3677
				895	A0A158P9R5	1,4-alpha-glucan-branching enzyme	13.366
				896	A0A0R3PEZ8	U2 snRNP auxilliary factor, large subunit, splicing factor	13.3569
				897	A0A158PM63	Ulp1 protease family, catalytic domain protein	13.3538
				898	A0A0R3PG05	Actin actin domain containing protein	13.3418
				899	A0A0R3PBK5	Uncharacterised protein family UPF0363 domain containing protein	13.3346
				900	A0A0K0DKI3	zinc finger, C2H2 type	13.3295
				901	A0A158PD14	CMGC/CK2 protein kinase	13.3244
				902	A0A0K0CXJ4	leucine Rich repeat-containing domain protein	13.3221
				903	A0A0K0DH69	unnamed protein product	13.3211
				904	A0A0R3PDW0	acyl-CoA thioesterase II	13.3166
				905	A0A158PCF8	Uncharacterized protein OS=Angiostrongylus cantonensis OX=6313 PE=3 SV=1	13.3117
				906	A0A158PL47	Importin-beta protein	13.3081
				907	A0A0R3PHC1	Cysteinyl-tRNA synthetase	13.3076
				908	A0A0K0CX61	late embryogeneis abundant protein	13.3025
				909	A0A0K0D3T8	Putative 6-phosphogluconolactonase	13.2941
				910	A0A0K0D9K0	PUB domain protein	13.2938
				911	A0A0K0CY08	kinase domain protein	13.2933
				912	A0A0R3P9Y3	ribosomal L18ae protein	13.2917
				913	A0A0K0DBC0	nuclear transport factor 2 domain protein	13.2826
				914	A0A0K0CUG3	Tyrosine protein kinase domain containing protein	13.2775
				915	A0A0R3PD09	T-complex protein 1, alpha subunit	13.2722
				916	A0A0K0D9S5	LSM domain protein	13.2669
				917	A0A0K0DLC4	Eukaryotic translation initiation factor 3 subunit L	13.2635
				918	A0A0R3PAY9	adaptin region	13.232
				919	A0A0K0DBB7	putative translation initiation factor eIF-6	13.2247
				920	A0A0K0DK69	Serine threonine protein kinase-related domain containing protein	13.2147
				921	A0A158PKM8	Vesicle-trafficking protein SEC22b family protein	13.2079
				922	A0A0R3PJR9	BRO1-like domain protein	13.2
				923	A0A0R3PB84	pyridoxal-phosphate dependent protein	13.1979
				924	A0A0R3PRL6	HEAT repeat protein	13.1957
				925	A0A0K0D9N7	asparagine--tRNA ligase	13.1848
				926	A0A0K0DNK9	Protein H05C05.1, isoform c	13.1745
				927	A0A158P7S2	PCI domain protein	13.1707
				928	A0A158PA69	DEAD/DEAH box helicase	13.1706
				929	A0A0R3PNE5	Aamy domain-containing protein	13.1677
				930	A0A0K0DPQ6	trehalose 6-phosphate synthase 2	13.1646
				931	A0A158P7P5	leucine carboxyl methyltransferase	13.1613
				932	A0A0K0CZH5	26S proteasome subunit P45 family protein	13.161
				933	A0A0R3PYE8	HAD hydrolase family	13.1542
				934	A0A0K0D111	26S proteasome subunit P45 family protein	13.146
				935	A0A0R3PSL9	Ras family protein	13.1387
				936	A0A0K0CYY6	ribosomal protein S8	13.1236
				937	A0A0R3PPK6	succinate-CoA ligase, beta subunit	13.1232
				938	A0A158P6P6	nuclease-like protein	13.1203
				939	A0A158PB89	protein phosphatase 2C	13.1201
				940	A0A0R3P9W9	Ran GTPase-activating protein 2	13.1148
				941	A0A0R3PDI3	galactoside-binding lectin	13.1123
				942	A0A158PD83	putative trehalose 6-phosphate synthase	13.1105
				943	A0A0R3PGQ7	TROVE domain protein	13.104
				944	A0A0K0DH97	RNA recognition motif domain containing protein	13.0999
				945	A0A0K0D0Q2	Ras-related protein Rab-2	13.0908
				946	A0A158PLM7	exportin-1	13.0896
				947	A0A0K0DIX2	HECT-domain protein	13.0862
				948	A0A158P8K7	ES protein	13.0843
				949	A0A158PAW6	Glutamine synthetase	13.0801
				950	A0A0R3PZ66	ENTH domain protein	13.0771
				951	A0A0K0DCN2	EF hand	13.0771
				952	A0A0K0DH84	piwi domain protein	13.0736
				953	A0A0K0DJL2	prefoldin subunit	13.0673
				954	A0A0K0CXY1	ribophorin I	13.0628
				955	A0A0K0DJ20	adaptin region	13.0611
				956	A0A0R3Q0Z0	SHSP domain-containing protein	13.0558
				957	A0A0R3PD27	Protein-tyrosine phosphatase	13.0496
				958	A0A0R3PL98	tetratricopeptide repeat protein	13.0471
				959	A0A0R3PL52	BTB domain-containing protein	13.0455
				960	A0A158PLK7	Apical junction molecule	13.0377
				961	A0A158P9F0	malic enzyme, NAD binding domain protein	13.0351
				962	A0A158PHI9	dTMP kinase	13.0329
				963	A0A0K0CVI4	ACTH protein	13.0321
				964	A0A0R3PND5	SNARE domain protein	13.0313
				965	A0A0R3PVQ4	la domain protein	13.0307
				966	A0A0K0DK87	Dynamitin	13.0277
				967	A0A158P8U4	Calponin-homology (CH) domain-containing protein	13.027
				968	A0A0K0CXR2	WD domain, G-beta repeat protein	13.0263
				969	A0A158PJR8	HEAT repeat protein	13.0241
				970	A0A0K0DQW9	putative acyl-CoA dehydrogenase	13.0194
				971	A0A0K0CW51	KH domain protein	13.0124
				972	A0A0K0CTN3	rRNA metabolism protein, SBDS family	13.0089
				973	A0A0K0DGK0	Cleavage Factor IM (CFIm) homolog	13.0075
				974	A0A0K0DJJ1	MIF4G domain protein	13.0058
				975	A0A158P860	Kinesin domain containing protein	12.9944
				976	A0A158PH93	Low density lipoprotein-receptor and Low-density lipoprotein receptor domain containing protein	12.9882
				977	A0A158PL19	FF domain protein	12.9801
				978	A0A158PL08	UDP-Glucose Glycoprotein glucosylTransferase	12.9788
				979	A0A158P8X2	Sulfhydryl oxidase	12.9778
				980	A0A0K0DGQ2	CRE-EGL-30 protein	12.9777
				981	A0A0K0DE31	unnamed protein product	12.9731
				982	A0A0K0DK80	CRE-PPTR-1 protein	12.9712
				983	A0A0K0DGB1	cold-shock DNA-binding domain protein	12.9696
				984	A0A0K0DDL0	protein phosphatase 2C	12.968
				985	A0A0K0DQ09	CRE-SAX-7 protein	12.9593
				986	A0A158PL21	DEAD/DEAH box helicase	12.952
				987	A0A0R3PMK9	oxidoreductase, aldo/keto reductase family protein	12.9481
				988	A0A158PJF9	Vinculin	12.9476
				989	A0A0K0D0G6	Hsp20/alpha crystallin family protein	12.9471
				990	A0A0K0CUS4	S1 RNA binding domain protein	12.9321
				991	A0A158PL17	Pyruvate carboxylase 1	12.9297
				992	A0A0K0DQY9	VHS domain protein	12.9225
				993	A0A0R3PGJ6	M protein repeat protein	12.9217
				994	A0A158P8D7	I/LWEQ domain protein	12.9185
				995	A0A158PF90	ZM domain-containing protein	12.915
				996	A0A0R3PZ62	Protein kinase domain-containing protein	12.9146
				997	A0A0R3Q2T7	dihydrolipoyl dehydrogenase	12.9001
				998	A0A158P8I6	fatty acid oxidation complex, alpha subunit	12.8907
				999	A0A158PHE0	inosine-5'-monophosphate dehydrogenase	12.8902
				1000	A0A158PEQ9	HEAT repeat protein	12.8874
				1001	A0A0K0CY76	unnamed protein product	12.8762
				1002	A0A0R3PS83	pyridoxal-phosphate dependent protein	12.8648
				1003	A0A0R3PSL1	Peptidase S1 S6 domain containing protein	12.8619
				1004	A0A0K0DEV7	RNA recognition motif domain containing protein	12.8609
				1005	A0A158PFA7	phosphoribosylglycinamide formyltransferase	12.8595
				1006	A0A158P628	A-to-I RNA editing regulator adr-1	12.8545
				1007	A0A0R3Q113	Dolichyl-diphosphooligosaccharide-protein glycosyltransferase subunit	12.8469
				1008	A0A0K0DF01	leucine--tRNA ligase, cytoplasmic	12.842
				1009	A0A0R3PSV8	CRE-DIG-1 protein	12.8388
				1010	A0A0R3PZZ7	Methyltransf_25 domain-containing protein	12.836
				1011	A0A0R3PBP7	nucleoporin autopeptidase	12.8327
				1012	A0A158P8S8	ThiF family protein	12.8201
				1013	A0A0K0CW66	HEAT repeat protein	12.8032
				1014	A0A158P7X5	ubiquitinyl hydrolase 1	12.8002
				1015	A0A158PBD9	hydroxyacylglutathione hydrolase	12.7944
				1016	A0A0R3PLU4	ATP synthase F1, delta subunit	12.7864
				1017	A0A0K0D4U6	Sec63 domain protein	12.7856
				1018	A0A158P9D5	AMP deaminase	12.7796
				1019	A0A0R3PB48	peptidase family M1	12.7689
				1020	A0A0K0DBW2	isocitrate dehydrogenase, NAD-dependent	12.7493
				1021	A0A0K0CVQ3	HAD superfamily hydrolase, 5'-nucleotidase	12.7469
				1022	A0A0R3PFG4	unnamed protein product	12.739
				1023	A0A0R3PC28	Vacuolar protein sorting-associated protein domain containing protein	12.733
				1024	A0A0K0DFX2	EGF-like domain protein	12.729
				1025	A0A0R3PL27	adhesion regulating molecule region	12.7267
				1026	A0A0R3PJP6	Sec23/Sec24 trunk domain protein	12.7206
				1027	A0A0K0DJ06	ADP-ribosylation factor-like protein 8B	12.7198
				1028	A0A0R3PN13	GPCR and Peptidase M13 domain containing protein	12.7119
				1029	A0A0R3PWP5	Protein-tyrosine phosphatase	12.7062
				1030	A0A0R3PNL5	PCI domain protein	12.699
				1031	A0A158PC84	glycogen debranching enzyme	12.6895
				1032	A0A0K0D3W4	amine oxidase	12.6877
				1033	A0A0K0D750	valine--tRNA ligase	12.6848
				1034	A0A0R3PK06	C2 domain protein	12.6726
				1035	A0A158PI41	Glutaryl-Coenzyme A dehydrogenase	12.66
				1036	A0A0K0DKW2	ABC transporter, ATP-binding protein	12.6576
				1037	A0A158P9M8	LsmAD domain protein	12.6561
				1038	A0A0K0CZZ8	V-type ATPase, G subunit	12.6495
				1039	A0A158P939	Peptidase C1A domain containing protein	12.6449
				1040	A0A158P9S5	spermidine synthase	12.6321
				1041	A0A0K0DMV6	eIF3 subunit 6 protein	12.6235
				1042	A0A0K0DE37	CRE-MLP-1 protein	12.5707
				1043	A0A0K0DFM3	phosphoprotein phosphatase 1	12.5649
				1044	A0A158PAG1	ABC transporter, ATP-binding protein	12.5606
				1045	A0A0K0D933	acetyl-CoA C-acetyltransferase	12.5574
				1046	A0A0K0D9U0	prefoldin, alpha subunit	12.5446
				1047	A0A158P6J3	Coronin-like protein cor-1	12.54
				1048	A0A158P7Y6	papain family cysteine protease	12.5397
				1049	A0A158P7M4	putative choline dehydrogenase	12.5374
				1050	A0A0R3PUP8	Major sperm protein	12.5323
				1051	A0A0R3PLL3	kinase domain protein	12.5302
				1052	A0A0R3PH65	phosphatidylinositol transfer protein	12.5165
				1053	A0A158PEB2	ribophorin II	12.5066
				1054	A0A0R3Q1I1	inositol-3-phosphate synthase	12.5026
				1055	A0A0R3PVT8	heavy metal-associated domain protein	12.5007
				1056	A0A0K0CW21	CRE-YKT-6 protein	12.4957
				1057	A0A0K0D121	aminotransferase, class V	12.4916
				1058	A0A0K0CYC8	Krr1 family protein	12.4797
				1059	A0A0R3PNN5	Serine/threonine-protein kinase spe-6	12.4743
				1060	A0A0K0DM19	ENTH domain protein	12.4645
				1061	A0A0K0D9X7	dynein light intermediate chain	12.4603
				1062	A0A0K0DE99	Sec1 family protein	12.4503
				1063	A0A158PF37	Purine nucleoside phosphorylase	12.4275
				1064	A0A0R3PME7	ThiF family protein	12.4109
				1065	A0A158P6V3	HECT-type E3 ubiquitin transferase	12.4046
				1066	A0A0K0DFC2	prefoldin subunit	12.3928
				1067	A0A0K0CTV9	putative hydroxypyruvate isomerase	12.3896
				1068	A0A0K0CTZ6	PCI domain protein	12.3756
				1069	A0A0R3PK75	EF hand family protein	12.3672
				1070	A0A0R3PYX9	PCI domain protein	12.3649
				1071	A0A0K0D904	phosphoribosylaminoimidazolesuccinocarboxamide synthase	12.3454
				1072	A0A0K0CZ75	hydrolase, alpha/beta domain protein	12.3427
				1073	A0A158P8V3	Serine threonine protein kinase-related domain containing protein	12.3394
				1074	A0A0K0CXK5	glycine hydroxymethyltransferase	12.3268
				1075	A0A0R3PIB1	kinesin motor domain protein	12.3135
				1076	A0A0K0D0K2	peptidase family M13	12.3117
				1077	A0A158PD88	saccharopine dehydrogenase	12.2912
				1078	A0A158PBV8	Nuclear Pore complex Protein	12.2735
				1079	A0A0R3Q022	Tim10/DDP family zinc finger	12.2402
				1080	A0A0R3PW38	N-acetylglucosaminyltransferase II	12.2332
				1081	A0A0K0CU51	Complex I-B17	12.231
				1082	A0A0K0CU42	putative dUTP diphosphatase	12.2258
				1083	A0A0R3PMN6	ubiquinol-cytochrome c reductase, iron-sulfur subunit	12.2227
				1084	A0A0K0DGY8	FF domain protein	12.2081
				1085	A0A158PIW9	ankyrin repeat protein	12.1678
				1086	A0A0K0DLY6	succinate-CoA ligase, alpha subunit	12.1227
				1087	A0A158PL34	Actin-binding WH2 domain containing protein	12.0841
				1088	A0A0K0D2X1	kelch repeat protein	12.0805
				1089	A0A0K0DFM5	Protein K08F8.5, isoform b	12.0677
				1090	A0A0K0DFH3	phenylalanine-4-hydroxylase	12.0569
				1091	A0A0R3PSV6	CRE-DIG-1 protein	12.0519
				1092	A0A0K0D2X7	RNA binding protein, putative	12.0414
				1093	A0A0R3PU50	Beta-ketoacyl synthase protein	12.0081
				1094	A0A0R3PF71	serine/threonine-protein kinase PLK1	11.9604
				1095	A0A0K0DRA1	tetrahydrofolate dehydrogenase/cyclohydrolase, catalytic domain protein	11.9571
				1096	A0A0R3Q1K0	MSP domain protein	11.9478
				1097	A0A0R3PU66	selenide, water dikinase	11.9133
				1098	A0A158PDB9	vacuolar ATP synthase subunit S1	11.9076
				1099	A0A0R3PLS4	Uso1 / p115 like vesicle tethering protein, head region	11.901
				1100	A0A0R3PMA1	ribonucleoside-diphosphate reductase, alpha subunit	11.8976
				1101	A0A0K0DQ15	ribonucleoside-diphosphate reductase, beta subunit	11.8664
				1102	A0A0K0DRM3	lectin C-type domain protein	11.8457
				1103	A0A0R3PVP8	splicing factor 3B subunit 3 family protein	11.8411
				1104	A0A0K0CW86	MiTochondrial Carrier Homolog	11.8337
				1105	A0A0R3PRQ5	malic enzyme, NAD binding domain protein	11.8106
				1106	A0A0R3PUJ7	branched-chain-amino-acid transaminase	11.7768
				1107	A0A158PE79	Golgi apparatus protein 1 homolog	11.7691
				1108	A0A158PFH4	FAD binding domain protein	11.7689
				1109	A0A0R3PHY4	papain family cysteine protease	11.7545
				1110	A0A158PL75	Nitrilase cyanide hydratase and apolipoprotein N-acyltransferase and Histidine triad (HIT) protein domain containing protein	11.7087
				1111	A0A0K0DLB5	peptidase family M13	11.6766
				1112	A0A158PJC0	Sec1 family protein	11.6567
				1113	A0A0R3PC26	NB-ARC domain protein	11.631
				1114	A0A0K0DIT4	OTU-like cysteine protease	11.6092
				1115	A0A158PLP6	EF hand	11.5841
				1116	A0A0K0DAF6	piwi domain protein	11.5786
				1117	A0A0R3PQ56	dynamin family protein	11.5682
				1118	A0A0R3PT09	Perilipin-1 homolog	11.5326
				1119	A0A0K0DCH8	Dynamin GTPase	11.5293
				1120	A0A0K0DC48	Protein kinase domain-containing protein	11.4634
				1121	A0A0K0CY01	putative long-chain-fatty-acid CoA ligase 5	11.4543
				1122	A0A0K0DKQ3	Arsenite-resistance protein 2	11.438
				1123	A0A0K0DM71	heme peroxidase	11.427
				1124	A0A0K0CXQ4	adaptin region	11.3638
				1125	A0A158PLJ1	Ephrin	11.2605
				1126	A0A0R3PCW9	transglutaminase-like protein	11.2227
				1127	A0A0K0DF05	Protein ROD-1	11.2214
				1128	A0A0R3PYJ6	transporter, major facilitator family protein	10.965
				1129	A0A0K0DGT4	peptidase, M23 family	10.8066
				1130	A0A0K0CXS3	SCAMP family protein	10.737
				1131	A0A0K0CV88	myosin head	10.7099
				1132	A0A158PG16	CAP-Gly domain-containing linker protein 1 homolog	10.5874
				1133	A0A0K0DGA5	LysM domain-containing protein	10.583
				1134	A0A0K0CSZ7	Perilipin-1 homolog	9.82938
				1135	A0A0R3PAC1	unnamed protein product	8.45673

## Sheet: GO terms of ESP
Blast2GO output of Angiostrongylus vasorum excretory/secretory proteins (ESP) (accessions of females and males combined)
	Tags	SeqName	Orthologue description	Length	#Hits	e-Value	sim mean	#GO	GO IDs	GO Names	Enzyme Codes	Enzyme Names	InterPro IDs	InterPro GO IDs	InterPro GO Names
true	[INTERPRO, BLASTED, MAPPED, ANNOTATED]	tr|A0A158PM63|A0A158PM63_ANGCS	Ulp1 protease family, catalytic domain protein	520	20	0	83.91	6	F:GO:0004298; C:GO:0005634; C:GO:0005737; F:GO:0008234; C:GO:0019774; P:GO:0043161	F:threonine-type endopeptidase activity; C:nucleus; C:cytoplasm; F:cysteine-type peptidase activity; C:proteasome core complex, beta-subunit complex; P:proteasome-mediated ubiquitin-dependent protein catabolic process	EC:3.4.25	Acting on peptide bonds (peptidases)	IPR001353 (PFAM); IPR029055 (G3DSA:3.60.20.GENE3D); IPR003653 (PFAM); G3DSA:3.40.395.10 (GENE3D); mobidb-lite (MOBIDB_LITE); PTHR11599 (PANTHER); IPR033811 (PTHR11599:PANTHER); IPR023333 (PROSITE_PROFILES); IPR003653 (PROSITE_PROFILES); IPR033811 (CDD); IPR029055 (SUPERFAMILY); IPR038765 (SUPERFAMILY)	F:GO:0004298; C:GO:0005839; P:GO:0006508; F:GO:0008234; C:GO:0019774; P:GO:0043161; P:GO:0051603	F:threonine-type endopeptidase activity; C:proteasome core complex; P:proteolysis; F:cysteine-type peptidase activity; C:proteasome core complex, beta-subunit complex; P:proteasome-mediated ubiquitin-dependent protein catabolic process; P:proteolysis involved in cellular protein catabolic process
true	[INTERPRO, BLASTED, MAPPED, ANNOTATED]	tr|A0A158PKQ9|A0A158PKQ9_ANGCS	Peptidase M20 domain containing protein	398	20	0	83.46	5	F:GO:0004046; C:GO:0005737; P:GO:0006508; P:GO:0006520; F:GO:0008237	F:aminoacylase activity; C:cytoplasm; P:proteolysis; P:cellular amino acid metabolic process; F:metallopeptidase activity	EC:3.5.1.14	N-acyl-aliphatic-L-amino acid amidohydrolase	PIRSF036696 (PIRSF); G3DSA:3.40.630.10 (GENE3D); IPR002933 (PFAM); IPR010159 (TIGRFAM); G3DSA:3.30.70.1640 (GENE3D); G3DSA:3.30.70.360 (GENE3D); IPR011650 (PFAM); PTHR45892 (PANTHER); PTHR45892:SF1 (PANTHER); cd05646 (CDD); IPR036264 (SUPERFAMILY); SSF53187 (SUPERFAMILY)	F:GO:0004046; C:GO:0005737; P:GO:0006520; F:GO:0016787	F:aminoacylase activity; C:cytoplasm; P:cellular amino acid metabolic process; F:hydrolase activity
true	[INTERPRO, BLASTED, MAPPED, ANNOTATED]	tr|A0A158PK62|A0A158PK62_ANGCS	serine carboxypeptidase S28	357	20	0	70.44	4	F:GO:0004180; P:GO:0006508; F:GO:0008236; C:GO:0016021	F:carboxypeptidase activity; P:proteolysis; F:serine-type peptidase activity; C:integral component of membrane			IPR029058 (G3DSA:3.40.50.GENE3D); IPR008758 (PFAM); PTHR11010 (PANTHER); PTHR11010:SF91 (PANTHER); PTHR11010:SF91 (PANTHER); PTHR11010 (PANTHER); SIGNAL_PEPTIDE_C_REGION (PHOBIUS); SIGNAL_PEPTIDE_N_REGION (PHOBIUS); SIGNAL_PEPTIDE (PHOBIUS); SIGNAL_PEPTIDE_H_REGION (PHOBIUS); NON_CYTOPLASMIC_DOMAIN (PHOBIUS); SignalP-noTM (SIGNALP_EUK); IPR029058 (SUPERFAMILY); IPR029058 (SUPERFAMILY)	P:GO:0006508; F:GO:0008236	P:proteolysis; F:serine-type peptidase activity
true	[INTERPRO, BLASTED, MAPPED, ANNOTATED]	tr|A0A158PIS2|A0A158PIS2_ANGCS	Gamma-glutamyltranspeptidase domain containing protein	578	20	0	83.92	7	F:GO:0000048; C:GO:0005886; P:GO:0006412; P:GO:0006508; P:GO:0006751; C:GO:0016021; F:GO:0036374	F:peptidyltransferase activity; C:plasma membrane; P:translation; P:proteolysis; P:glutathione catabolic process; C:integral component of membrane; F:glutathione hydrolase activity	EC:3.4.19; EC:2.3.2.12; EC:3.4.19.13	Acting on peptide bonds (peptidases); Peptidyltransferase; Glutathione hydrolase	PR01210 (PRINTS); IPR043137 (G3DSA:3.60.20.GENE3D); PF01019 (PFAM); IPR043138 (G3DSA:1.10.246.GENE3D); PTHR11686:SF17 (PANTHER); IPR000101 (PANTHER); IPR000101 (PROSITE_PATTERNS); SIGNAL_PEPTIDE_N_REGION (PHOBIUS); SIGNAL_PEPTIDE_H_REGION (PHOBIUS); NON_CYTOPLASMIC_DOMAIN (PHOBIUS); SIGNAL_PEPTIDE_C_REGION (PHOBIUS); SIGNAL_PEPTIDE (PHOBIUS); SignalP-noTM (SIGNALP_EUK); IPR029055 (SUPERFAMILY)	P:GO:0006751; F:GO:0036374	P:glutathione catabolic process; F:glutathione hydrolase activity
true	[INTERPRO, BLASTED, MAPPED, ANNOTATED]	tr|A0A158PI40|A0A158PI40_ANGCS	cytosol aminopeptidase family, catalytic domain protein	512	20	0	73.34	8	F:GO:0004177; C:GO:0005737; P:GO:0006508; F:GO:0008235; F:GO:0030145; P:GO:0040009; F:GO:0042802; P:GO:0046662	F:aminopeptidase activity; C:cytoplasm; P:proteolysis; F:metalloexopeptidase activity; F:manganese ion binding; P:regulation of growth rate; F:identical protein binding; P:regulation of oviposition	EC:3.4.11	Acting on peptide bonds (peptidases)	IPR041417 (PFAM); IPR000819 (PFAM); G3DSA:3.40.50.10590 (GENE3D); G3DSA:3.40.630.10 (GENE3D); PTHR11963:SF4 (PANTHER); IPR011356 (PANTHER); IPR000819 (PROSITE_PATTERNS); IPR011356 (CDD); SSF53187 (SUPERFAMILY)	F:GO:0004177; C:GO:0005737; P:GO:0006508; F:GO:0008235; P:GO:0019538; F:GO:0030145	F:aminopeptidase activity; C:cytoplasm; P:proteolysis; F:metalloexopeptidase activity; P:protein metabolic process; F:manganese ion binding
true	[INTERPRO, BLASTED, MAPPED, ANNOTATED]	tr|A0A158PGE5|A0A158PGE5_ANGCS	peptidase, T1 family	250	20	0	91.69	8	F:GO:0004298; C:GO:0005634; C:GO:0005737; P:GO:0010499; C:GO:0019773; F:GO:0042802; P:GO:0043161; C:GO:0045202	F:threonine-type endopeptidase activity; C:nucleus; C:cytoplasm; P:proteasomal ubiquitin-independent protein catabolic process; C:proteasome core complex, alpha-subunit complex; F:identical protein binding; P:proteasome-mediated ubiquitin-dependent protein catabolic process; C:synapse	EC:3.4.25	Acting on peptide bonds (peptidases)	IPR000426 (SMART); IPR000426 (PFAM); IPR029055 (G3DSA:3.60.20.GENE3D); IPR001353 (PFAM); PTHR11599 (PANTHER); IPR037555 (PTHR11599:PANTHER); IPR000426 (PROSITE_PATTERNS); IPR023332 (PROSITE_PROFILES); cd03751 (CDD); IPR029055 (SUPERFAMILY)	F:GO:0004175; F:GO:0004298; C:GO:0005839; P:GO:0006511; C:GO:0019773; P:GO:0051603	F:endopeptidase activity; F:threonine-type endopeptidase activity; C:proteasome core complex; P:ubiquitin-dependent protein catabolic process; C:proteasome core complex, alpha-subunit complex; P:proteolysis involved in cellular protein catabolic process
true	[INTERPRO, BLASTED, MAPPED, ANNOTATED]	tr|A0A158PDW5|A0A158PDW5_ANGCS	serine carboxypeptidase S28	432	20	0	72.49	3	P:GO:0006508; F:GO:0008236; F:GO:0008239	P:proteolysis; F:serine-type peptidase activity; F:dipeptidyl-peptidase activity	EC:3.4.11	Acting on peptide bonds (peptidases)	IPR008758 (PFAM); IPR029058 (G3DSA:3.40.50.GENE3D); PTHR11010 (PANTHER); PTHR11010:SF38 (PANTHER); IPR029058 (SUPERFAMILY)	P:GO:0006508; F:GO:0008236	P:proteolysis; F:serine-type peptidase activity
true	[INTERPRO, BLASTED, MAPPED, ANNOTATED]	tr|A0A158PAU8|A0A158PAU8_ANGCA	peptidase dimerization domain protein	299	20	0	79.34	2	P:GO:0006508; F:GO:0008237	P:proteolysis; F:metallopeptidase activity			IPR002933 (PFAM); G3DSA:3.40.630.10 (GENE3D); IPR011650 (PFAM); G3DSA:3.30.70.360 (GENE3D); PTHR43808:SF8 (PANTHER); PTHR43808 (PANTHER); cd05652 (CDD); SSF53187 (SUPERFAMILY); IPR036264 (SUPERFAMILY)	F:GO:0016787	F:hydrolase activity
true	[INTERPRO, BLASTED, MAPPED, ANNOTATED]	tr|A0A158P993|A0A158P993_ANGCA	serine carboxypeptidase S28	503	20	0	77.2	4	F:GO:0004180; P:GO:0006508; F:GO:0008236; F:GO:0008239	F:carboxypeptidase activity; P:proteolysis; F:serine-type peptidase activity; F:dipeptidyl-peptidase activity	EC:3.4.11	Acting on peptide bonds (peptidases)	IPR029058 (G3DSA:3.40.50.GENE3D); IPR008758 (PFAM); IPR042269 (G3DSA:1.20.120.GENE3D); PTHR11010 (PANTHER); PTHR11010:SF38 (PANTHER); IPR029058 (SUPERFAMILY)	P:GO:0006508; F:GO:0008236	P:proteolysis; F:serine-type peptidase activity
true	[INTERPRO, BLASTED, MAPPED, ANNOTATED]	tr|A0A158P939|A0A158P939_ANGCA	Peptidase C1A domain containing protein	294	20	0	87.09	13	F:GO:0004197; C:GO:0005615; C:GO:0005764; P:GO:0009792; C:GO:0030133; P:GO:0035262; P:GO:0040025; P:GO:0040032; P:GO:0042395; C:GO:0042718; P:GO:0051603; C:GO:0060102; C:GO:0099503	F:cysteine-type endopeptidase activity; C:extracellular space; C:lysosome; P:embryo development ending in birth or egg hatching; C:transport vesicle; P:gonad morphogenesis; P:vulval development; P:post-embryonic body morphogenesis; P:ecdysis, collagen and cuticulin-based cuticle; C:yolk granule; P:proteolysis involved in cellular protein catabolic process; C:collagen and cuticulin-based cuticle e…	EC:3.4.22	Acting on peptide bonds (peptidases)	IPR000668 (PRINTS); IPR000668 (SMART); IPR000668 (PFAM); G3DSA:3.90.70.10 (GENE3D); PTHR12411:SF406 (PANTHER); PTHR12411 (PANTHER); IPR025661 (PROSITE_PATTERNS); SIGNAL_PEPTIDE_C_REGION (PHOBIUS); SIGNAL_PEPTIDE (PHOBIUS); NON_CYTOPLASMIC_DOMAIN (PHOBIUS); SIGNAL_PEPTIDE_H_REGION (PHOBIUS); SIGNAL_PEPTIDE_N_REGION (PHOBIUS); IPR033157 (CDD); SignalP-noTM (SIGNALP_EUK); IPR038765 (SUPERFAMILY)	P:GO:0006508; F:GO:0008234	P:proteolysis; F:cysteine-type peptidase activity
true	[INTERPRO, BLASTED, MAPPED, ANNOTATED]	tr|A0A158P6V6|A0A158P6V6_ANGCA	peptidase family M13	720	20	0	71.45	3	F:GO:0004222; P:GO:0006508; C:GO:0016020	F:metalloendopeptidase activity; P:proteolysis; C:membrane	EC:3.4.24	Acting on peptide bonds (peptidases)	IPR018497 (PRINTS); IPR042089 (G3DSA:1.10.1380.GENE3D); IPR024079 (G3DSA:3.40.390.GENE3D); IPR024079 (G3DSA:3.40.390.GENE3D); IPR008753 (PFAM); IPR018497 (PFAM); IPR000718 (PANTHER); PTHR11733:SF203 (PANTHER); IPR000718 (PANTHER); PTHR11733:SF203 (PANTHER); SIGNAL_PEPTIDE_H_REGION (PHOBIUS); SIGNAL_PEPTIDE_C_REGION (PHOBIUS); NON_CYTOPLASMIC_DOMAIN (PHOBIUS); SIGNAL_PEPTIDE_N_REGION (PHOBIUS); SI…	F:GO:0004222; P:GO:0006508; F:GO:0008237	F:metalloendopeptidase activity; P:proteolysis; F:metallopeptidase activity
true	[INTERPRO, BLASTED, MAPPED, ANNOTATED]	tr|A0A158P6G0|A0A158P6G0_ANGCA	peptidase C13 family protein	446	20	0	78.84	2	F:GO:0004197; P:GO:0006508	F:cysteine-type endopeptidase activity; P:proteolysis	EC:3.4.22	Acting on peptide bonds (peptidases)	IPR001096 (PRINTS); G3DSA:1.10.132.130 (GENE3D); IPR001096 (PIRSF); PIRSF500139 (PIRSF); IPR001096 (PFAM); G3DSA:3.40.50.1460 (GENE3D); PTHR12000:SF3 (PANTHER); IPR001096 (PANTHER); NON_CYTOPLASMIC_DOMAIN (PHOBIUS); SIGNAL_PEPTIDE_N_REGION (PHOBIUS); SIGNAL_PEPTIDE_H_REGION (PHOBIUS); SIGNAL_PEPTIDE_C_REGION (PHOBIUS); SIGNAL_PEPTIDE (PHOBIUS); SignalP-TM (SIGNALP_GRAM_POSITIVE); SignalP-noTM (SI…	P:GO:0006508; F:GO:0008233	P:proteolysis; F:peptidase activity
true	[INTERPRO, BLASTED, MAPPED, ANNOTATED]	tr|A0A0R3Q134|A0A0R3Q134_ANGCS	multicatalytic endopeptidase	294	20	0	92.68	7	F:GO:0004298; C:GO:0005634; C:GO:0005737; P:GO:0010499; C:GO:0016021; C:GO:0019773; P:GO:0043161	F:threonine-type endopeptidase activity; C:nucleus; C:cytoplasm; P:proteasomal ubiquitin-independent protein catabolic process; C:integral component of membrane; C:proteasome core complex, alpha-subunit complex; P:proteasome-mediated ubiquitin-dependent protein catabolic process	EC:3.4.25	Acting on peptide bonds (peptidases)	Coil (COILS); IPR000426 (PFAM); IPR029055 (G3DSA:3.60.20.GENE3D); IPR001353 (PFAM); PTHR11599:SF13 (PANTHER); PTHR11599 (PANTHER); CYTOPLASMIC_DOMAIN (PHOBIUS); NON_CYTOPLASMIC_DOMAIN (PHOBIUS); TRANSMEMBRANE (PHOBIUS); NON_CYTOPLASMIC_DOMAIN (PHOBIUS); TRANSMEMBRANE (PHOBIUS); IPR023332 (PROSITE_PROFILES); cd03752 (CDD); IPR029055 (SUPERFAMILY); TMhelix (TMHMM); TMhelix (TMHMM)	F:GO:0004175; F:GO:0004298; C:GO:0005839; P:GO:0006511; C:GO:0019773; P:GO:0051603	F:endopeptidase activity; F:threonine-type endopeptidase activity; C:proteasome core complex; P:ubiquitin-dependent protein catabolic process; C:proteasome core complex, alpha-subunit complex; P:proteolysis involved in cellular protein catabolic process
true	[INTERPRO, BLASTED, MAPPED, ANNOTATED]	tr|A0A0R3Q0E8|A0A0R3Q0E8_ANGCS	serine proteinase inhibitor	216	20	4.55706e-152	65.25	1	C:GO:0005615	C:extracellular space			IPR023796 (SMART); IPR042178 (G3DSA:3.30.497.GENE3D); G3DSA:1.10.287.580 (GENE3D); IPR042185 (G3DSA:2.30.39.GENE3D); IPR023796 (PFAM); IPR000215 (PANTHER); PTHR11461:SF112 (PANTHER); TRANSMEMBRANE (PHOBIUS); NON_CYTOPLASMIC_DOMAIN (PHOBIUS); TRANSMEMBRANE (PHOBIUS); NON_CYTOPLASMIC_DOMAIN (PHOBIUS); CYTOPLASMIC_DOMAIN (PHOBIUS); IPR036186 (SUPERFAMILY)	C:GO:0005615	C:extracellular space
true	[INTERPRO, BLASTED, MAPPED, ANNOTATED]	tr|A0A0R3Q020|A0A0R3Q020_ANGCS	Peptidase M24B and Peptidase M24 domain containing protein	494	20	0	83.59	3	F:GO:0004177; P:GO:0006508; F:GO:0030145	F:aminopeptidase activity; P:proteolysis; F:manganese ion binding	EC:3.4.11	Acting on peptide bonds (peptidases)	IPR007865 (SMART); IPR007865 (PFAM); IPR029149 (G3DSA:3.40.350.GENE3D); IPR000994 (PFAM); IPR036005 (G3DSA:3.90.230.GENE3D); PTHR43226:SF1 (PANTHER); PTHR43226 (PANTHER); IPR001131 (PROSITE_PATTERNS); cd01087 (CDD); IPR036005 (SUPERFAMILY); IPR029149 (SUPERFAMILY)	F:GO:0004177; F:GO:0030145	F:aminopeptidase activity; F:manganese ion binding
true	[INTERPRO, BLASTED, MAPPED, ANNOTATED]	tr|A0A0R3PXS5|A0A0R3PXS5_ANGCS	putative multicatalytic endopeptidase	253	20	0	93.63	8	F:GO:0004298; C:GO:0005634; C:GO:0005737; P:GO:0006629; P:GO:0010499; C:GO:0016021; C:GO:0019773; P:GO:0043161	F:threonine-type endopeptidase activity; C:nucleus; C:cytoplasm; P:lipid metabolic process; P:proteasomal ubiquitin-independent protein catabolic process; C:integral component of membrane; C:proteasome core complex, alpha-subunit complex; P:proteasome-mediated ubiquitin-dependent protein catabolic process	EC:3.4.25	Acting on peptide bonds (peptidases)	IPR000426 (SMART); IPR029055 (G3DSA:3.60.20.GENE3D); IPR000426 (PFAM); IPR001353 (PFAM); PTHR11599 (PANTHER); IPR035144 (PTHR11599:PANTHER); IPR000426 (PROSITE_PATTERNS); IPR023332 (PROSITE_PROFILES); IPR035144 (CDD); IPR029055 (SUPERFAMILY)	F:GO:0004175; F:GO:0004298; C:GO:0005839; P:GO:0006511; C:GO:0019773; P:GO:0051603	F:endopeptidase activity; F:threonine-type endopeptidase activity; C:proteasome core complex; P:ubiquitin-dependent protein catabolic process; C:proteasome core complex, alpha-subunit complex; P:proteolysis involved in cellular protein catabolic process
true	[INTERPRO, BLASTED, MAPPED, ANNOTATED]	tr|A0A0R3PW66|A0A0R3PW66_ANGCS	peptidase dimerization domain protein	474	20	0	82.2	5	F:GO:0003676; P:GO:0006508; F:GO:0008237; F:GO:0016805; F:GO:0046872	F:nucleic acid binding; P:proteolysis; F:metallopeptidase activity; F:dipeptidase activity; F:metal ion binding	EC:3.4.13	Acting on peptide bonds (peptidases)	IPR011650 (PFAM); IPR002933 (PFAM); G3DSA:3.30.70.360 (GENE3D); IPR017153 (PIRSF); G3DSA:3.40.630.10 (GENE3D); PTHR43270:SF11 (PANTHER); PTHR43270 (PANTHER); IPR001261 (PROSITE_PATTERNS); cd05676 (CDD); SSF53187 (SUPERFAMILY)	P:GO:0006508; F:GO:0008237; F:GO:0016787; F:GO:0016805	P:proteolysis; F:metallopeptidase activity; F:hydrolase activity; F:dipeptidase activity
true	[INTERPRO, BLASTED, MAPPED, ANNOTATED]	tr|A0A0R3PW58|A0A0R3PW58_ANGCS	Kazal-type serine protease inhibitor domain protein	243	20	1.44246e-178	92.62	5	F:GO:0005509; F:GO:0005518; C:GO:0005615; P:GO:0048856; F:GO:0050840	F:calcium ion binding; F:collagen binding; C:extracellular space; P:anatomical structure development; F:extracellular matrix binding			Coil (COILS); IPR003645 (SMART); G3DSA:3.30.60.30 (GENE3D); IPR015369 (PFAM); IPR002350 (PFAM); G3DSA:1.10.238.10 (GENE3D); IPR019577 (PFAM); PTHR13866 (PANTHER); PTHR13866:SF14 (PANTHER); IPR001999 (PROSITE_PATTERNS); IPR001999 (PROSITE_PATTERNS); IPR018247 (PROSITE_PATTERNS); cd16231 (CDD); IPR036058 (SUPERFAMILY); IPR011992 (SUPERFAMILY)	F:GO:0005509; F:GO:0005515; C:GO:0005615	F:calcium ion binding; F:protein binding; C:extracellular space
true	[INTERPRO, BLASTED, MAPPED, ANNOTATED]	tr|A0A0R3PV10|A0A0R3PV10_ANGCS	papain family cysteine protease	288	20	0	94.74	11	C:GO:0005615; F:GO:0008234; C:GO:0031983; C:GO:0032010; C:GO:0036019; C:GO:0042718; P:GO:0043277; P:GO:0060785; P:GO:0070613; P:GO:1903188; P:GO:1905691	C:extracellular space; F:cysteine-type peptidase activity; C:vesicle lumen; C:phagolysosome; C:endolysosome; C:yolk granule; P:apoptotic cell clearance; P:regulation of apoptosis involved in tissue homeostasis; P:regulation of protein processing; P:positive regulation of vitellogenesis; P:lipid droplet disassembly			IPR000668 (PRINTS); IPR000668 (SMART); IPR013201 (PFAM); IPR000668 (PFAM); G3DSA:3.90.70.10 (GENE3D); PTHR12411 (PANTHER); PTHR12411:SF631 (PANTHER); IPR025660 (PROSITE_PATTERNS); IPR025661 (PROSITE_PATTERNS); IPR000169 (PROSITE_PATTERNS); IPR039417 (CDD); IPR038765 (SUPERFAMILY)	P:GO:0006508; F:GO:0008234	P:proteolysis; F:cysteine-type peptidase activity
true	[INTERPRO, BLASTED, MAPPED, ANNOTATED]	tr|A0A0R3PSL1|A0A0R3PSL1_ANGCS	trypsin-like serine protease	173	20	5.1677e-124	61.99	6	F:GO:0004252; C:GO:0005576; P:GO:0006508; P:GO:0007283; P:GO:0030154; C:GO:0031410	F:serine-type endopeptidase activity; C:extracellular region; P:proteolysis; P:spermatogenesis; P:cell differentiation; C:cytoplasmic vesicle	EC:3.4.21	Acting on peptide bonds (peptidases)	IPR001254 (SMART); IPR001254 (PFAM); G3DSA:2.40.10.10 (GENE3D); G3DSA:2.40.10.10 (GENE3D); PTHR24260 (PANTHER); IPR009003 (SUPERFAMILY)	F:GO:0004252; P:GO:0006508	F:serine-type endopeptidase activity; P:proteolysis
true	[INTERPRO, BLASTED, MAPPED, ANNOTATED]	tr|A0A0R3PQ37|A0A0R3PQ37_ANGCS	cytosol aminopeptidase family, catalytic domain protein	436	20	0	79.5	5	F:GO:0004177; C:GO:0005737; P:GO:0006508; F:GO:0008235; F:GO:0030145	F:aminopeptidase activity; C:cytoplasm; P:proteolysis; F:metalloexopeptidase activity; F:manganese ion binding	EC:3.4.11	Acting on peptide bonds (peptidases)	IPR000819 (PFAM); G3DSA:3.40.630.10 (GENE3D); IPR011356 (PANTHER); PTHR11963:SF23 (PANTHER); IPR000819 (PROSITE_PATTERNS); SIGNAL_PEPTIDE (PHOBIUS); SIGNAL_PEPTIDE_H_REGION (PHOBIUS); NON_CYTOPLASMIC_DOMAIN (PHOBIUS); SIGNAL_PEPTIDE_N_REGION (PHOBIUS); SIGNAL_PEPTIDE_C_REGION (PHOBIUS); SSF53187 (SUPERFAMILY)	F:GO:0004177; C:GO:0005737; P:GO:0006508; F:GO:0008235; P:GO:0019538; F:GO:0030145	F:aminopeptidase activity; C:cytoplasm; P:proteolysis; F:metalloexopeptidase activity; P:protein metabolic process; F:manganese ion binding
true	[INTERPRO, BLASTED, MAPPED, ANNOTATED]	tr|A0A0R3PN13|A0A0R3PN13_ANGCS	GPCR and Peptidase M13 domain containing protein	1327	20	0	68.57	2	F:GO:0004222; P:GO:0006508	F:metalloendopeptidase activity; P:proteolysis	EC:3.4.24	Acting on peptide bonds (peptidases)	IPR018497 (PRINTS); IPR024079 (G3DSA:3.40.390.GENE3D); IPR042089 (G3DSA:1.10.1380.GENE3D); IPR024079 (G3DSA:3.40.390.GENE3D); IPR018497 (PFAM); IPR008753 (PFAM); IPR042089 (G3DSA:1.10.1380.GENE3D); PTHR11733:SF189 (PANTHER); PTHR11733:SF189 (PANTHER); IPR000718 (PANTHER); PTHR11733:SF189 (PANTHER); IPR000718 (PANTHER); TRANSMEMBRANE (PHOBIUS); NON_CYTOPLASMIC_DOMAIN (PHOBIUS); TRANSMEMBRANE (PHOB…	F:GO:0004222; P:GO:0006508; F:GO:0008237	F:metalloendopeptidase activity; P:proteolysis; F:metallopeptidase activity
true	[INTERPRO, BLASTED, MAPPED, ANNOTATED]	tr|A0A0R3PHY4|A0A0R3PHY4_ANGCS	papain family cysteine protease	336	20	0	67.71	3	P:GO:0006508; F:GO:0008234; C:GO:0110165	P:proteolysis; F:cysteine-type peptidase activity; C:cellular anatomical entity			IPR000668 (PRINTS); IPR000668 (SMART); G3DSA:3.90.70.10 (GENE3D); IPR000668 (PFAM); PTHR12411 (PANTHER); PTHR12411:SF606 (PANTHER); IPR000169 (PROSITE_PATTERNS); IPR025660 (PROSITE_PATTERNS); cd02620 (CDD); IPR038765 (SUPERFAMILY)	P:GO:0006508; F:GO:0008234	P:proteolysis; F:cysteine-type peptidase activity
true	[INTERPRO, BLASTED, MAPPED, ANNOTATED]	tr|A0A0R3PHR0|A0A0R3PHR0_ANGCS	putative prolyl endopeptidase	666	20	0	75.15	3	F:GO:0004252; P:GO:0006508; F:GO:0070008	F:serine-type endopeptidase activity; P:proteolysis; F:serine-type exopeptidase activity	EC:3.4.21	Acting on peptide bonds (peptidases)	IPR002470 (PRINTS); IPR001375 (PFAM); IPR029058 (G3DSA:3.40.50.GENE3D); IPR023302 (PFAM); G3DSA:2.130.10.120 (GENE3D); PTHR42881 (PANTHER); PTHR42881:SF2 (PANTHER); PTHR42881:SF2 (PANTHER); PTHR42881 (PANTHER); IPR002471 (PROSITE_PATTERNS); IPR029058 (SUPERFAMILY); SSF50993 (SUPERFAMILY)	F:GO:0004252; P:GO:0006508; F:GO:0008236; F:GO:0070008	F:serine-type endopeptidase activity; P:proteolysis; F:serine-type peptidase activity; F:serine-type exopeptidase activity
true	[INTERPRO, BLASTED, MAPPED, ANNOTATED]	tr|A0A0R3PGW0|A0A0R3PGW0_ANGCS	calpain family cysteine protease	599	20	0	83.4	4	F:GO:0004198; C:GO:0005737; P:GO:0006508; C:GO:0016021	F:calcium-dependent cysteine-type endopeptidase activity; C:cytoplasm; P:proteolysis; C:integral component of membrane	EC:3.4.22	Acting on peptide bonds (peptidases)	IPR022684 (PRINTS); IPR001300 (SMART); IPR022683 (SMART); IPR001300 (PFAM); G3DSA:2.60.120.380 (GENE3D); IPR022682 (PFAM); G3DSA:3.90.70.10 (GENE3D); mobidb-lite (MOBIDB_LITE); PTHR10183:SF392 (PANTHER); PTHR10183 (PANTHER); IPR000169 (PROSITE_PATTERNS); NON_CYTOPLASMIC_DOMAIN (PHOBIUS); TRANSMEMBRANE (PHOBIUS); CYTOPLASMIC_DOMAIN (PHOBIUS); IPR001300 (PROSITE_PROFILES); IPR001300 (CDD); IPR03388…	F:GO:0004198; P:GO:0006508	F:calcium-dependent cysteine-type endopeptidase activity; P:proteolysis
true	[INTERPRO, BLASTED, MAPPED, ANNOTATED]	tr|A0A0R3PEV7|A0A0R3PEV7_ANGCS	papain family cysteine protease	303	20	0	75.22	5	F:GO:0004197; C:GO:0005615; C:GO:0005764; C:GO:0016020; P:GO:0051603	F:cysteine-type endopeptidase activity; C:extracellular space; C:lysosome; C:membrane; P:proteolysis involved in cellular protein catabolic process	EC:3.4.22	Acting on peptide bonds (peptidases)	IPR000668 (PRINTS); IPR000668 (SMART); IPR000668 (PFAM); G3DSA:3.90.70.10 (GENE3D); PTHR12411 (PANTHER); PTHR12411:SF606 (PANTHER); IPR025661 (PROSITE_PATTERNS); IPR000169 (PROSITE_PATTERNS); IPR025660 (PROSITE_PATTERNS); cd02620 (CDD); IPR038765 (SUPERFAMILY)	P:GO:0006508; F:GO:0008234	P:proteolysis; F:cysteine-type peptidase activity
true	[INTERPRO, BLASTED, MAPPED, ANNOTATED]	tr|A0A0R3PEA9|A0A0R3PEA9_ANGCS	peptidase, M28 family	277	20	0	79.7	3	F:GO:0008270; F:GO:0016603; P:GO:0017186	F:zinc ion binding; F:glutaminyl-peptide cyclotransferase activity; P:peptidyl-pyroglutamic acid biosynthetic process, using glutaminyl-peptide cyclotransferase	EC:2.3.2.5	Glutaminyl-peptide cyclotransferase	G3DSA:3.40.630.10 (GENE3D); IPR007484 (PFAM); PTHR12283 (PANTHER); IPR037457 (CDD); SSF53187 (SUPERFAMILY)	F:GO:0016603	F:glutaminyl-peptide cyclotransferase activity
true	[INTERPRO, BLASTED, MAPPED, ANNOTATED]	tr|A0A0R3PC12|A0A0R3PC12_ANGCS	aspartyl aminopeptidase	470	20	0	85.75	5	C:GO:0005829; P:GO:0006508; F:GO:0008270; F:GO:0042802; F:GO:0070006	C:cytosol; P:proteolysis; F:zinc ion binding; F:identical protein binding; F:metalloaminopeptidase activity	EC:3.4.11	Acting on peptide bonds (peptidases)	IPR001948 (PRINTS); G3DSA:3.40.630.10 (GENE3D); IPR001948 (PFAM); IPR023358 (G3DSA:2.30.250.GENE3D); PTHR28570:SF3 (PANTHER); IPR001948 (PANTHER); cd05658 (CDD); SSF101821 (SUPERFAMILY); SSF53187 (SUPERFAMILY)	F:GO:0004177; P:GO:0006508; F:GO:0008270	F:aminopeptidase activity; P:proteolysis; F:zinc ion binding
true	[INTERPRO, BLASTED, MAPPED, ANNOTATED]	tr|A0A0R3PBR5|A0A0R3PBR5_ANGCS	peptidase, S9A/B/C family, catalytic domain protein	225	20	4.8442e-163	79.83	2	F:GO:0004252; P:GO:0006508	F:serine-type endopeptidase activity; P:proteolysis	EC:3.4.21	Acting on peptide bonds (peptidases)	IPR029058 (G3DSA:3.40.50.GENE3D); IPR001375 (PFAM); PTHR42972:SF8 (PANTHER); PTHR42972:SF8 (PANTHER); PTHR42972 (PANTHER); PTHR42972 (PANTHER); IPR002471 (PROSITE_PATTERNS); IPR029058 (SUPERFAMILY)	F:GO:0004252; P:GO:0006508; F:GO:0008236	F:serine-type endopeptidase activity; P:proteolysis; F:serine-type peptidase activity
true	[INTERPRO, BLASTED, MAPPED, ANNOTATED]	tr|A0A0R3PBM2|A0A0R3PBM2_ANGCS	serine proteinase inhibitor	150	20	1.34605e-106	73.59	2	C:GO:0005615; C:GO:0016020	C:extracellular space; C:membrane			IPR042178 (G3DSA:3.30.497.GENE3D); IPR023796 (PFAM); IPR000215 (PANTHER); PTHR11461:SF112 (PANTHER); IPR023795 (PROSITE_PATTERNS); IPR036186 (SUPERFAMILY)	C:GO:0005615	C:extracellular space
true	[INTERPRO, BLASTED, MAPPED, ANNOTATED]	tr|A0A0R3PAD1|A0A0R3PAD1_ANGCS	eukaryotic aspartyl protease	440	20	0	85.07	7	F:GO:0004190; C:GO:0005576; C:GO:0005764; P:GO:0006508; P:GO:0012501; P:GO:0030163; P:GO:0070265	F:aspartic-type endopeptidase activity; C:extracellular region; C:lysosome; P:proteolysis; P:programmed cell death; P:protein catabolic process; P:necrotic cell death	EC:3.4.23	Acting on peptide bonds (peptidases)	IPR001461 (PRINTS); IPR021109 (G3DSA:2.40.70.GENE3D); IPR021109 (G3DSA:2.40.70.GENE3D); IPR033121 (PFAM); IPR001461 (PANTHER); PTHR13683:SF230 (PANTHER); IPR001969 (PROSITE_PATTERNS); IPR001969 (PROSITE_PATTERNS); SIGNAL_PEPTIDE_N_REGION (PHOBIUS); NON_CYTOPLASMIC_DOMAIN (PHOBIUS); SIGNAL_PEPTIDE_H_REGION (PHOBIUS); SIGNAL_PEPTIDE (PHOBIUS); SIGNAL_PEPTIDE_C_REGION (PHOBIUS); IPR033121 (PROSITE_P…	F:GO:0004190; P:GO:0006508	F:aspartic-type endopeptidase activity; P:proteolysis
true	[INTERPRO, BLASTED, MAPPED, ANNOTATED]	tr|A0A0R3P9V0|A0A0R3P9V0_ANGCS	peptidase, T1 family	260	20	0	92.49	7	F:GO:0004298; F:GO:0005515; C:GO:0005634; C:GO:0005737; P:GO:0010499; C:GO:0019774; P:GO:0043161	F:threonine-type endopeptidase activity; F:protein binding; C:nucleus; C:cytoplasm; P:proteasomal ubiquitin-independent protein catabolic process; C:proteasome core complex, beta-subunit complex; P:proteasome-mediated ubiquitin-dependent protein catabolic process	EC:3.4.25	Acting on peptide bonds (peptidases)	IPR001353 (PFAM); IPR029055 (G3DSA:3.60.20.GENE3D); IPR035202 (PTHR11599:PANTHER); PTHR11599 (PANTHER); IPR016050 (PROSITE_PATTERNS); IPR023333 (PROSITE_PROFILES); IPR029055 (SUPERFAMILY)	F:GO:0004175; F:GO:0004298; C:GO:0005839; P:GO:0051603	F:endopeptidase activity; F:threonine-type endopeptidase activity; C:proteasome core complex; P:proteolysis involved in cellular protein catabolic process
true	[INTERPRO, BLASTED, MAPPED, ANNOTATED]	tr|A0A0R3P9I3|A0A0R3P9I3_ANGCS	Cathepsin B-like cysteine proteinase 6	391	20	0	87.91	5	F:GO:0004197; C:GO:0005615; C:GO:0005764; P:GO:0050790; P:GO:0051603	F:cysteine-type endopeptidase activity; C:extracellular space; C:lysosome; P:regulation of catalytic activity; P:proteolysis involved in cellular protein catabolic process	EC:3.4.22	Acting on peptide bonds (peptidases)	IPR000668 (PRINTS); IPR000668 (SMART); G3DSA:3.90.70.10 (GENE3D); IPR000668 (PFAM); PTHR12411 (PANTHER); PTHR12411:SF613 (PANTHER); IPR025660 (PROSITE_PATTERNS); IPR000169 (PROSITE_PATTERNS); IPR025661 (PROSITE_PATTERNS); cd02620 (CDD); IPR038765 (SUPERFAMILY)	P:GO:0006508; F:GO:0008234	P:proteolysis; F:cysteine-type peptidase activity
true	[INTERPRO, BLASTED, MAPPED, ANNOTATED]	tr|A0A0K0DNB5|A0A0K0DNB5_ANGCA	peptidase, T1 family	284	20	0	92.09	9	F:GO:0004298; C:GO:0005634; C:GO:0005737; C:GO:0005789; C:GO:0005839; P:GO:0007029; P:GO:0010499; C:GO:0016021; P:GO:0043161	F:threonine-type endopeptidase activity; C:nucleus; C:cytoplasm; C:endoplasmic reticulum membrane; C:proteasome core complex; P:endoplasmic reticulum organization; P:proteasomal ubiquitin-independent protein catabolic process; C:integral component of membrane; P:proteasome-mediated ubiquitin-dependent protein catabolic process	EC:3.4.25	Acting on peptide bonds (peptidases)	IPR000243 (PRINTS); IPR001353 (PFAM); IPR029055 (G3DSA:3.60.20.GENE3D); PTHR11599:SF63 (PANTHER); PTHR11599 (PANTHER); IPR023333 (PROSITE_PROFILES); IPR029055 (SUPERFAMILY)	F:GO:0004175; F:GO:0004298; C:GO:0005839; P:GO:0051603	F:endopeptidase activity; F:threonine-type endopeptidase activity; C:proteasome core complex; P:proteolysis involved in cellular protein catabolic process
true	[INTERPRO, BLASTED, MAPPED, ANNOTATED]	tr|A0A0K0DLG1|A0A0K0DLG1_ANGCA	Aminopeptidase ltah-1.1	347	20	8.62541e-177	75.83	8	F:GO:0004177; F:GO:0004301; C:GO:0005829; P:GO:0006508; F:GO:0008237; F:GO:0008270; P:GO:0043171; P:GO:0044255	F:aminopeptidase activity; F:epoxide hydrolase activity; C:cytosol; P:proteolysis; F:metallopeptidase activity; F:zinc ion binding; P:peptide catabolic process; P:cellular lipid metabolic process	EC:3.4.11; EC:3.3.2.10	Acting on peptide bonds (peptidases); Soluble epoxide hydrolase	IPR001930 (PRINTS); IPR015211 (SMART); G3DSA:1.10.1740.60 (GENE3D); IPR014782 (PFAM); IPR038502 (G3DSA:1.25.40.GENE3D); IPR027268 (G3DSA:1.10.390.GENE3D); IPR015211 (PFAM); PTHR45726:SF3 (PANTHER); PTHR45726 (PANTHER); IPR034015 (CDD); IPR016024 (SUPERFAMILY); SSF55486 (SUPERFAMILY)	P:GO:0006508; F:GO:0008237; F:GO:0008270	P:proteolysis; F:metallopeptidase activity; F:zinc ion binding
true	[INTERPRO, BLASTED, MAPPED, ANNOTATED]	tr|A0A0K0DLB5|A0A0K0DLB5_ANGCA	peptidase family M13	787	20	0	63.49	1	F:GO:0008237	F:metallopeptidase activity			IPR018497 (PRINTS); IPR042089 (G3DSA:1.10.1380.GENE3D); IPR024079 (G3DSA:3.40.390.GENE3D); IPR024079 (G3DSA:3.40.390.GENE3D); IPR008753 (PFAM); IPR018497 (PFAM); mobidb-lite (MOBIDB_LITE); mobidb-lite (MOBIDB_LITE); IPR000718 (PANTHER); IPR000718 (PANTHER); PTHR11733:SF189 (PANTHER); PTHR11733:SF189 (PANTHER); PS51885 (PROSITE_PROFILES); IPR000718 (CDD); SSF55486 (SUPERFAMILY)	F:GO:0004222; P:GO:0006508; F:GO:0008237	F:metalloendopeptidase activity; P:proteolysis; F:metallopeptidase activity
true	[INTERPRO, BLASTED, MAPPED, ANNOTATED]	tr|A0A0K0DGT4|A0A0K0DGT4_ANGCA	peptidase, M23 family	385	20	1.22648e-176	74.2	8	F:GO:0005515; C:GO:0005604; C:GO:0009986; C:GO:0043204; P:GO:0048814; P:GO:0060384; C:GO:0071683; P:GO:1903859	F:protein binding; C:basement membrane; C:cell surface; C:perikaryon; P:regulation of dendrite morphogenesis; P:innervation; C:sensory dendrite; P:regulation of dendrite extension			IPR011055 (G3DSA:2.70.70.GENE3D); IPR016047 (PFAM); IPR008663 (PANTHER)	no GO terms	no GO terms
true	[INTERPRO, BLASTED, MAPPED, ANNOTATED]	tr|A0A0K0DFQ4|A0A0K0DFQ4_ANGCA	signal peptidase subunit	148	20	1.10714e-83	72.38	5	C:GO:0005783; C:GO:0005787; P:GO:0006465; F:GO:0008233; C:GO:0016021	C:endoplasmic reticulum; C:signal peptidase complex; P:signal peptide processing; F:peptidase activity; C:integral component of membrane			IPR007653 (PIRSF); IPR007653 (PFAM); PTHR12804:SF7 (PANTHER); IPR007653 (PANTHER); SIGNAL_PEPTIDE_N_REGION (PHOBIUS); SIGNAL_PEPTIDE (PHOBIUS); SIGNAL_PEPTIDE_H_REGION (PHOBIUS); SIGNAL_PEPTIDE_C_REGION (PHOBIUS); NON_CYTOPLASMIC_DOMAIN (PHOBIUS); SignalP-TM (SIGNALP_GRAM_POSITIVE); TMhelix (TMHMM)	C:GO:0005787; P:GO:0006465; F:GO:0008233; C:GO:0016021	C:signal peptidase complex; P:signal peptide processing; F:peptidase activity; C:integral component of membrane
true	[INTERPRO, BLASTED, MAPPED, ANNOTATED]	tr|A0A0K0DET8|A0A0K0DET8_ANGCA	Peptidase M24B and Peptidase M24 domain containing protein	518	20	0	83.6	3	F:GO:0004177; P:GO:0006508; F:GO:0030145	F:aminopeptidase activity; P:proteolysis; F:manganese ion binding	EC:3.4.11	Acting on peptide bonds (peptidases)	IPR007865 (SMART); IPR029149 (G3DSA:3.40.350.GENE3D); IPR000994 (PFAM); IPR036005 (G3DSA:3.90.230.GENE3D); IPR007865 (PFAM); PTHR43226 (PANTHER); PTHR43226:SF1 (PANTHER); IPR001131 (PROSITE_PATTERNS); cd01087 (CDD); IPR029149 (SUPERFAMILY); IPR036005 (SUPERFAMILY)	F:GO:0004177; F:GO:0030145	F:aminopeptidase activity; F:manganese ion binding
true	[INTERPRO, BLASTED, MAPPED, ANNOTATED]	tr|A0A0K0DCT1|A0A0K0DCT1_ANGCA	peptidase, T1 family	341	20	0	88.03	13	F:GO:0000166; F:GO:0003676; F:GO:0004298; F:GO:0004812; F:GO:0005515; C:GO:0005634; C:GO:0005737; P:GO:0006351; P:GO:0006418; F:GO:0008270; P:GO:0010499; C:GO:0019773; P:GO:0043161	F:nucleotide binding; F:nucleic acid binding; F:threonine-type endopeptidase activity; F:aminoacyl-tRNA ligase activity; F:protein binding; C:nucleus; C:cytoplasm; P:transcription, DNA-templated; P:tRNA aminoacylation for protein translation; F:zinc ion binding; P:proteasomal ubiquitin-independent protein catabolic process; C:proteasome core complex, alpha-subunit complex; P:proteasome-mediated u…	EC:3.4.25	Acting on peptide bonds (peptidases)	IPR000426 (SMART); IPR029055 (G3DSA:3.60.20.GENE3D); IPR000426 (PFAM); IPR001353 (PFAM); PTHR11599 (PANTHER); PTHR11599:SF11 (PANTHER); IPR000426 (PROSITE_PATTERNS); IPR023332 (PROSITE_PROFILES); IPR034642 (CDD); IPR029055 (SUPERFAMILY)	F:GO:0004175; F:GO:0004298; C:GO:0005839; P:GO:0006511; C:GO:0019773; P:GO:0051603	F:endopeptidase activity; F:threonine-type endopeptidase activity; C:proteasome core complex; P:ubiquitin-dependent protein catabolic process; C:proteasome core complex, alpha-subunit complex; P:proteolysis involved in cellular protein catabolic process
true	[INTERPRO, BLASTED, MAPPED, ANNOTATED]	tr|A0A0K0DBG3|A0A0K0DBG3_ANGCA	peptidase family M1	885	20	0	76.3	10	F:GO:0004177; C:GO:0005622; P:GO:0006508; F:GO:0008237; F:GO:0008270; P:GO:0009790; P:GO:0009987; P:GO:0051239; C:GO:0110165; P:GO:2000241	F:aminopeptidase activity; C:intracellular; P:proteolysis; F:metallopeptidase activity; F:zinc ion binding; P:embryo development; P:cellular process; P:regulation of multicellular organismal process; C:cellular anatomical entity; P:regulation of reproductive process	EC:3.4.11	Acting on peptide bonds (peptidases)	IPR001930 (PRINTS); G3DSA:1.10.390.60 (GENE3D); IPR024571 (PFAM); PF17900 (PFAM); G3DSA:2.60.40.1910 (GENE3D); IPR014782 (PFAM); G3DSA:1.25.50.20 (GENE3D); IPR042097 (G3DSA:2.60.40.GENE3D); PTHR11533:SF174 (PANTHER); PTHR11533 (PANTHER); CYTOPLASMIC_DOMAIN (PHOBIUS); TRANSMEMBRANE (PHOBIUS); NON_CYTOPLASMIC_DOMAIN (PHOBIUS); IPR034016 (CDD); IPR042097 (SUPERFAMILY); SSF55486 (SUPERFAMILY)	P:GO:0006508; F:GO:0008237; F:GO:0008270	P:proteolysis; F:metallopeptidase activity; F:zinc ion binding
true	[INTERPRO, BLASTED, MAPPED, ANNOTATED]	tr|A0A0K0DB40|A0A0K0DB40_ANGCA	peptidase dimerization domain protein	471	20	0	87.64	4	P:GO:0006508; F:GO:0008237; F:GO:0016805; F:GO:0046872	P:proteolysis; F:metallopeptidase activity; F:dipeptidase activity; F:metal ion binding	EC:3.4.13	Acting on peptide bonds (peptidases)	G3DSA:3.40.630.10 (GENE3D); IPR011650 (PFAM); G3DSA:3.30.70.360 (GENE3D); IPR002933 (PFAM); IPR017153 (PIRSF); PTHR43270 (PANTHER); PTHR43270:SF7 (PANTHER); IPR001261 (PROSITE_PATTERNS); cd05676 (CDD); SSF53187 (SUPERFAMILY)	P:GO:0006508; F:GO:0008237; F:GO:0016787; F:GO:0016805	P:proteolysis; F:metallopeptidase activity; F:hydrolase activity; F:dipeptidase activity
true	[INTERPRO, BLASTED, MAPPED, ANNOTATED]	tr|A0A0K0DAH7|A0A0K0DAH7_ANGCA	signal peptidase complex catalytic subunit SEC11C, variant	182	20	2.36268e-129	94.29	7	F:GO:0003676; C:GO:0005783; C:GO:0005787; P:GO:0006351; P:GO:0006465; F:GO:0008236; C:GO:0016021	F:nucleic acid binding; C:endoplasmic reticulum; C:signal peptidase complex; P:transcription, DNA-templated; P:signal peptide processing; F:serine-type peptidase activity; C:integral component of membrane			IPR001733 (PRINTS); IPR015927 (PFAM); IPR001733 (TIGRFAM); IPR037710 (PTHR10806:PANTHER); IPR001733 (PANTHER); IPR019756 (PROSITE_PATTERNS); IPR019758 (PROSITE_PATTERNS); NON_CYTOPLASMIC_DOMAIN (PHOBIUS); CYTOPLASMIC_DOMAIN (PHOBIUS); TRANSMEMBRANE (PHOBIUS); cd06530 (CDD); IPR036286 (SUPERFAMILY)	C:GO:0005787; P:GO:0006465; F:GO:0008233; F:GO:0008236; C:GO:0016020; C:GO:0016021	C:signal peptidase complex; P:signal peptide processing; F:peptidase activity; F:serine-type peptidase activity; C:membrane; C:integral component of membrane
true	[INTERPRO, BLASTED, MAPPED, ANNOTATED]	tr|A0A0K0DA92|A0A0K0DA92_ANGCA	26S protease regulatory subunit 6A	440	20	0	96.1	13	F:GO:0003735; F:GO:0005515; F:GO:0005524; C:GO:0005634; C:GO:0005737; C:GO:0005840; P:GO:0006412; P:GO:0006508; F:GO:0008233; C:GO:0008540; C:GO:0016021; P:GO:0030163; P:GO:0045899	F:structural constituent of ribosome; F:protein binding; F:ATP binding; C:nucleus; C:cytoplasm; C:ribosome; P:translation; P:proteolysis; F:peptidase activity; C:proteasome regulatory particle, base subcomplex; C:integral component of membrane; P:protein catabolic process; P:positive regulation of RNA polymerase II transcription preinitiation complex assembly			IPR003593 (SMART); IPR032501 (PFAM); G3DSA:3.40.50.300 (GENE3D); IPR041569 (PFAM); G3DSA:1.10.8.60 (GENE3D); G3DSA:2.40.50.140 (GENE3D); IPR005937 (TIGRFAM); IPR003959 (PFAM); mobidb-lite (MOBIDB_LITE); PTHR23073:SF90 (PANTHER); PTHR23073 (PANTHER); IPR003960 (PROSITE_PATTERNS); cd00009 (CDD); IPR027417 (SUPERFAMILY)	F:GO:0005524; C:GO:0005737; F:GO:0016787; P:GO:0030163	F:ATP binding; C:cytoplasm; F:hydrolase activity; P:protein catabolic process
true	[INTERPRO, BLASTED, MAPPED, ANNOTATED]	tr|A0A0K0D983|A0A0K0D983_ANGCA	peptidase, T1 family	231	20	5.80382e-168	92.66	10	P:GO:0002943; F:GO:0004298; C:GO:0005634; C:GO:0005737; C:GO:0005839; P:GO:0010499; F:GO:0017150; P:GO:0043161; F:GO:0050660; P:GO:0055114	P:tRNA dihydrouridine synthesis; F:threonine-type endopeptidase activity; C:nucleus; C:cytoplasm; C:proteasome core complex; P:proteasomal ubiquitin-independent protein catabolic process; F:tRNA dihydrouridine synthase activity; P:proteasome-mediated ubiquitin-dependent protein catabolic process; F:flavin adenine dinucleotide binding; P:oxidation-reduction process	EC:3.4.25	Acting on peptide bonds (peptidases)	IPR001353 (PFAM); IPR016295 (PIRSF); IPR029055 (G3DSA:3.60.20.GENE3D); PTHR11599 (PANTHER); IPR016295 (PTHR11599:PANTHER); IPR016295 (CDD); IPR029055 (SUPERFAMILY)	F:GO:0004298; C:GO:0005839; P:GO:0051603	F:threonine-type endopeptidase activity; C:proteasome core complex; P:proteolysis involved in cellular protein catabolic process
true	[INTERPRO, BLASTED, MAPPED, ANNOTATED]	tr|A0A0K0D742|A0A0K0D742_ANGCA	putative prolyl endopeptidase	486	20	0	76.16	3	F:GO:0004252; P:GO:0006508; F:GO:0070008	F:serine-type endopeptidase activity; P:proteolysis; F:serine-type exopeptidase activity	EC:3.4.21	Acting on peptide bonds (peptidases)	IPR002470 (PRINTS); G3DSA:2.130.10.120 (GENE3D); IPR023302 (PFAM); IPR029058 (G3DSA:3.40.50.GENE3D); IPR001375 (PFAM); PTHR42881:SF2 (PANTHER); PTHR42881 (PANTHER); IPR029058 (SUPERFAMILY); SSF50993 (SUPERFAMILY)	F:GO:0004252; P:GO:0006508; F:GO:0008236; F:GO:0070008	F:serine-type endopeptidase activity; P:proteolysis; F:serine-type peptidase activity; F:serine-type exopeptidase activity
true	[INTERPRO, BLASTED, MAPPED, ANNOTATED]	tr|A0A0K0D2S7|A0A0K0D2S7_ANGCA	peptidase, T1 family	203	20	1.67234e-147	93.25	6	F:GO:0004298; C:GO:0005634; C:GO:0005737; P:GO:0010499; C:GO:0019774; P:GO:0043161	F:threonine-type endopeptidase activity; C:nucleus; C:cytoplasm; P:proteasomal ubiquitin-independent protein catabolic process; C:proteasome core complex, beta-subunit complex; P:proteasome-mediated ubiquitin-dependent protein catabolic process	EC:3.4.25	Acting on peptide bonds (peptidases)	IPR029055 (G3DSA:3.60.20.GENE3D); IPR001353 (PFAM); IPR035206 (PTHR11599:PANTHER); PTHR11599 (PANTHER); IPR023333 (PROSITE_PROFILES); IPR035206 (CDD); IPR029055 (SUPERFAMILY)	F:GO:0004298; C:GO:0005839; P:GO:0051603	F:threonine-type endopeptidase activity; C:proteasome core complex; P:proteolysis involved in cellular protein catabolic process
true	[INTERPRO, BLASTED, MAPPED, ANNOTATED]	tr|A0A0K0D0U7|A0A0K0D0U7_ANGCA	Aminopeptidase ltah-1.1	254	20	6.58124e-151	75.66	6	F:GO:0004177; C:GO:0005829; P:GO:0006508; F:GO:0008237; F:GO:0008270; P:GO:0043171	F:aminopeptidase activity; C:cytosol; P:proteolysis; F:metallopeptidase activity; F:zinc ion binding; P:peptide catabolic process	EC:3.4.11	Acting on peptide bonds (peptidases)	IPR001930 (PRINTS); IPR042097 (G3DSA:2.60.40.GENE3D); PF17900 (PFAM); PTHR45726 (PANTHER); IPR034015 (CDD); IPR042097 (SUPERFAMILY)	P:GO:0006508	P:proteolysis
true	[INTERPRO, BLASTED, MAPPED]	tr|A0A0K0D0K2|A0A0K0D0K2_ANGCA	peptidase family M13	605	20	0	60.85	5	F:GO:0004222; P:GO:0006508; F:GO:0008237; C:GO:0016020; C:GO:0016021	F:metalloendopeptidase activity; P:proteolysis; F:metallopeptidase activity; C:membrane; C:integral component of membrane			IPR018497 (PRINTS); IPR018497 (PFAM); IPR024079 (G3DSA:3.40.390.GENE3D); IPR008753 (PFAM); IPR024079 (G3DSA:3.40.390.GENE3D); IPR042089 (G3DSA:1.10.1380.GENE3D); IPR000718 (PANTHER); PTHR11733:SF189 (PANTHER); PTHR11733:SF189 (PANTHER); PTHR11733:SF189 (PANTHER); IPR000718 (PANTHER); IPR000718 (PANTHER); PS51885 (PROSITE_PROFILES); IPR000718 (CDD); SSF55486 (SUPERFAMILY)	F:GO:0004222; P:GO:0006508; F:GO:0008237	F:metalloendopeptidase activity; P:proteolysis; F:metallopeptidase activity
true	[INTERPRO, BLASTED, MAPPED, ANNOTATED]	tr|A0A0K0CYI4|A0A0K0CYI4_ANGCA	peptidase, M24 family	600	20	0	73.31	5	C:GO:0005737; P:GO:0006508; F:GO:0008270; F:GO:0042803; F:GO:0070006	C:cytoplasm; P:proteolysis; F:zinc ion binding; F:protein homodimerization activity; F:metalloaminopeptidase activity	EC:3.4.11	Acting on peptide bonds (peptidases)	IPR036005 (G3DSA:3.90.230.GENE3D); PF16189 (PFAM); IPR000994 (PFAM); IPR029149 (G3DSA:3.40.350.GENE3D); IPR029149 (G3DSA:3.40.350.GENE3D); IPR032416 (PFAM); IPR000587 (PFAM); PTHR43763 (PANTHER); IPR029149 (SUPERFAMILY); IPR036005 (SUPERFAMILY)	F:GO:0016787	F:hydrolase activity
true	[INTERPRO, BLASTED, MAPPED, ANNOTATED]	tr|A0A0K0CXM1|A0A0K0CXM1_ANGCA	aspartyl aminopeptidase	464	20	0	78.65	5	C:GO:0005737; P:GO:0006508; F:GO:0008270; F:GO:0042802; F:GO:0070006	C:cytoplasm; P:proteolysis; F:zinc ion binding; F:identical protein binding; F:metalloaminopeptidase activity	EC:3.4.11	Acting on peptide bonds (peptidases)	IPR001948 (PRINTS); G3DSA:3.40.630.10 (GENE3D); IPR001948 (PFAM); IPR001948 (PANTHER); PTHR28570:SF3 (PANTHER); cd05658 (CDD); SSF53187 (SUPERFAMILY); SSF101821 (SUPERFAMILY)	F:GO:0004177; P:GO:0006508; F:GO:0008270	F:aminopeptidase activity; P:proteolysis; F:zinc ion binding
true	[INTERPRO, BLASTED, MAPPED, ANNOTATED]	tr|A0A0K0CVM0|A0A0K0CVM0_ANGCA	cytosol aminopeptidase family, catalytic domain protein	460	20	0	86.54	5	F:GO:0004177; C:GO:0005737; P:GO:0006508; F:GO:0008235; F:GO:0030145	F:aminopeptidase activity; C:cytoplasm; P:proteolysis; F:metalloexopeptidase activity; F:manganese ion binding	EC:3.4.11	Acting on peptide bonds (peptidases)	IPR011356 (PRINTS); IPR000819 (PFAM); G3DSA:3.40.630.10 (GENE3D); IPR011356 (PANTHER); PTHR11963:SF23 (PANTHER); IPR000819 (PROSITE_PATTERNS); SSF53187 (SUPERFAMILY)	F:GO:0004177; C:GO:0005737; P:GO:0006508; F:GO:0008235; P:GO:0019538; F:GO:0030145	F:aminopeptidase activity; C:cytoplasm; P:proteolysis; F:metalloexopeptidase activity; P:protein metabolic process; F:manganese ion binding
true	[INTERPRO, BLASTED, MAPPED, ANNOTATED]	tr|A0A0K0CUB6|A0A0K0CUB6_ANGCA	peptidase family M49	702	20	0	83.64	5	C:GO:0005737; P:GO:0006508; F:GO:0008237; F:GO:0008239; F:GO:0046872	C:cytoplasm; P:proteolysis; F:metallopeptidase activity; F:dipeptidyl-peptidase activity; F:metal ion binding	EC:3.4.11	Acting on peptide bonds (peptidases)	IPR039461 (PFAM); G3DSA:1.20.120.1470 (GENE3D); IPR005317 (PIRSF); G3DSA:1.20.120.1470 (GENE3D); IPR039461 (PANTHER); PTHR23422:SF11 (PANTHER)	C:GO:0005737; P:GO:0006508; F:GO:0008239	C:cytoplasm; P:proteolysis; F:dipeptidyl-peptidase activity
true	[INTERPRO, BLASTED, MAPPED, ANNOTATED]	tr|A0A158PKP9|A0A158PKP9_ANGCS	macrophage migration inhibitory factor	132	20	1.54568e-92	87.93	2	F:GO:0005126; F:GO:0046872	F:cytokine receptor binding; F:metal ion binding			IPR001398 (PFAM); IPR014347 (G3DSA:3.30.429.GENE3D); PTHR11954:SF37 (PANTHER); IPR001398 (PANTHER); PD004816 (PRODOM); IPR014347 (SUPERFAMILY)	no GO terms	no GO terms
true	[INTERPRO, BLASTED, MAPPED, ANNOTATED]	tr|A0A158PGT3|A0A158PGT3_ANGCS	Kunitz/Bovine pancreatic trypsin inhibitor domain protein	225	20	1.00484e-150	52.91	3	F:GO:0004867; P:GO:0010951; C:GO:0016021	F:serine-type endopeptidase inhibitor activity; P:negative regulation of endopeptidase activity; C:integral component of membrane			IPR002223 (SMART); IPR036880 (G3DSA:4.10.410.GENE3D); IPR002223 (PFAM); PTHR47248 (PANTHER); NON_CYTOPLASMIC_DOMAIN (PHOBIUS); CYTOPLASMIC_DOMAIN (PHOBIUS); TRANSMEMBRANE (PHOBIUS); IPR002223 (PROSITE_PROFILES); IPR036880 (SUPERFAMILY); TMhelix (TMHMM)	F:GO:0004867	F:serine-type endopeptidase inhibitor activity
true	[INTERPRO, BLASTED, MAPPED, ANNOTATED]	tr|A0A158PFC6|A0A158PFC6_ANGCS	Kunitz/Bovine pancreatic trypsin inhibitor domain protein	193	20	3.25043e-124	77.31	2	F:GO:0004867; P:GO:0010951	F:serine-type endopeptidase inhibitor activity; P:negative regulation of endopeptidase activity			IPR002223 (PRINTS); IPR002223 (SMART); IPR002223 (PFAM); IPR036880 (G3DSA:4.10.410.GENE3D); IPR036880 (G3DSA:4.10.410.GENE3D); PTHR46339:SF13 (PANTHER); PTHR46339 (PANTHER); IPR020901 (PROSITE_PATTERNS); IPR002223 (PROSITE_PROFILES); IPR002223 (PROSITE_PROFILES); IPR002223 (CDD); IPR036880 (SUPERFAMILY); IPR036880 (SUPERFAMILY)	F:GO:0004867	F:serine-type endopeptidase inhibitor activity
true	[INTERPRO, BLASTED, MAPPED, ANNOTATED]	tr|A0A158PE07|A0A158PE07_ANGCS	a-macroglobulin complement component	771	20	0	82.75	4	F:GO:0004866; C:GO:0005615; P:GO:0010951; C:GO:0016020	F:endopeptidase inhibitor activity; C:extracellular space; P:negative regulation of endopeptidase activity; C:membrane			IPR001599 (SMART); IPR009048 (SMART); G3DSA:1.50.10.20 (GENE3D); IPR009048 (PFAM); G3DSA:2.60.120.1540 (GENE3D); IPR011626 (PFAM); IPR036595 (G3DSA:2.60.40.GENE3D); IPR013783 (G3DSA:2.60.40.GENE3D); G3DSA:2.20.130.20 (GENE3D); IPR001599 (PFAM); PTHR11412:SF136 (PANTHER); PTHR11412 (PANTHER); IPR019742 (PROSITE_PATTERNS); NON_CYTOPLASMIC_DOMAIN (PHOBIUS); TRANSMEMBRANE (PHOBIUS); CYTOPLASMIC_DOMAI…	F:GO:0004866; C:GO:0005576; C:GO:0005615	F:endopeptidase inhibitor activity; C:extracellular region; C:extracellular space
true	[INTERPRO, NO-BLAST]	tr|A0A158PCB5|A0A158PCB5_ANGCA	---NA---	283									IPR029058 (G3DSA:3.40.50.GENE3D); IPR001375 (PFAM); PTHR42972:SF8 (PANTHER); PTHR42972 (PANTHER); PTHR42972 (PANTHER); PTHR42972:SF8 (PANTHER); IPR002471 (PROSITE_PATTERNS); IPR029058 (SUPERFAMILY)	F:GO:0004252; P:GO:0006508; F:GO:0008236	F:serine-type endopeptidase activity; P:proteolysis; F:serine-type peptidase activity
true	[INTERPRO, BLASTED, MAPPED, ANNOTATED]	tr|A0A158PBI2|A0A158PBI2_ANGCA	galactoside-binding lectin	282	20	0	95.41	10	P:GO:0001817; F:GO:0005515; C:GO:0016020; F:GO:0016936; F:GO:0030246; P:GO:0032945; P:GO:0043065; P:GO:0045019; P:GO:0050764; C:GO:0060102	P:regulation of cytokine production; F:protein binding; C:membrane; F:galactoside binding; F:carbohydrate binding; P:negative regulation of mononuclear cell proliferation; P:positive regulation of apoptotic process; P:negative regulation of nitric oxide biosynthetic process; P:regulation of phagocytosis; C:collagen and cuticulin-based cuticle extracellular matrix			IPR001079 (SMART); IPR001079 (SMART); G3DSA:2.60.120.200 (GENE3D); IPR001079 (PFAM); G3DSA:2.60.120.200 (GENE3D); PTHR11346 (PANTHER); PTHR11346:SF93 (PANTHER); IPR001079 (PROSITE_PROFILES); IPR001079 (PROSITE_PROFILES); IPR001079 (CDD); IPR001079 (CDD); IPR013320 (SUPERFAMILY); IPR013320 (SUPERFAMILY)	F:GO:0030246	F:carbohydrate binding
true	[INTERPRO, BLASTED, MAPPED, ANNOTATED]	tr|A0A158PB27|A0A158PB27_ANGCA	galactoside-binding lectin	298	20	0	86.73	1	F:GO:0030246	F:carbohydrate binding			IPR001079 (SMART); IPR001079 (SMART); IPR001079 (PFAM); G3DSA:2.60.120.200 (GENE3D); G3DSA:2.60.120.200 (GENE3D); PTHR11346 (PANTHER); PTHR11346:SF96 (PANTHER); SIGNAL_PEPTIDE_H_REGION (PHOBIUS); SIGNAL_PEPTIDE (PHOBIUS); SIGNAL_PEPTIDE_N_REGION (PHOBIUS); NON_CYTOPLASMIC_DOMAIN (PHOBIUS); SIGNAL_PEPTIDE_C_REGION (PHOBIUS); IPR001079 (PROSITE_PROFILES); IPR001079 (PROSITE_PROFILES); IPR001079 (CD…	F:GO:0030246	F:carbohydrate binding
true	[INTERPRO, BLASTED, MAPPED, ANNOTATED]	tr|A0A158P600|A0A158P600_ANGCA	alpha-2-macroglobulin family protein	528	20	0	90.87	7	F:GO:0004866; C:GO:0005615; C:GO:0005654; C:GO:0005730; P:GO:0006364; P:GO:0010951; C:GO:0016021	F:endopeptidase inhibitor activity; C:extracellular space; C:nucleoplasm; C:nucleolus; P:rRNA processing; P:negative regulation of endopeptidase activity; C:integral component of membrane			IPR041555 (PFAM); G3DSA:2.60.40.1930 (GENE3D); G3DSA:2.60.40.1930 (GENE3D); IPR013783 (G3DSA:2.60.40.GENE3D); G3DSA:2.60.40.1940 (GENE3D); IPR002890 (PFAM); PTHR11412 (PANTHER); PTHR11412:SF136 (PANTHER)	F:GO:0004866	F:endopeptidase inhibitor activity
true	[INTERPRO, BLASTED, MAPPED, ANNOTATED]	tr|A0A158P5Z6|A0A158P5Z6_ANGCA	Glutamine-Fructose 6-phosphate AminoTransferase homolog	688	20	0	87.47	8	F:GO:0004252; F:GO:0004360; F:GO:0005515; P:GO:0006002; P:GO:0006047; P:GO:0006487; P:GO:0006508; F:GO:0097367	F:serine-type endopeptidase activity; F:glutamine-fructose-6-phosphate transaminase (isomerizing) activity; F:protein binding; P:fructose 6-phosphate metabolic process; P:UDP-N-acetylglucosamine metabolic process; P:protein N-linked glycosylation; P:proteolysis; F:carbohydrate derivative binding	EC:3.4.21; EC:2.6.1.16	Acting on peptide bonds (peptidases); Glutamine--fructose-6-phosphate transaminase (isomerizing)	G3DSA:3.40.50.10490 (GENE3D); PF13522 (PFAM); G3DSA:3.40.50.10490 (GENE3D); IPR001347 (PFAM); PTHR10937:SF12 (PANTHER); PTHR10937 (PANTHER); TRANSMEMBRANE (PHOBIUS); CYTOPLASMIC_DOMAIN (PHOBIUS); NON_CYTOPLASMIC_DOMAIN (PHOBIUS); IPR001347 (PROSITE_PROFILES); IPR017932 (PROSITE_PROFILES); IPR001347 (PROSITE_PROFILES); IPR035490 (CDD); IPR035466 (CDD); cd00714 (CDD); SSF53697 (SUPERFAMILY); IPR029…	F:GO:0097367; P:GO:1901135	F:carbohydrate derivative binding; P:carbohydrate derivative metabolic process
true	[INTERPRO, BLASTED, MAPPED, ANNOTATED]	tr|A0A0R3Q0N1|A0A0R3Q0N1_ANGCS	cystatin domain protein	140	20	4.52828e-100	74.52	7	F:GO:0004869; C:GO:0005615; P:GO:0010951; C:GO:0042718; P:GO:0060281; P:GO:0070613; P:GO:1903188	F:cysteine-type endopeptidase inhibitor activity; C:extracellular space; P:negative regulation of endopeptidase activity; C:yolk granule; P:regulation of oocyte development; P:regulation of protein processing; P:positive regulation of vitellogenesis			IPR000010 (SMART); G3DSA:3.10.450.10 (GENE3D); IPR000010 (PFAM); PTHR46186 (PANTHER); PTHR46186:SF11 (PANTHER); PTHR46186:SF11 (PANTHER); PTHR46186 (PANTHER); PD001231 (PRODOM); IPR000010 (CDD); SSF54403 (SUPERFAMILY)	F:GO:0004869	F:cysteine-type endopeptidase inhibitor activity
true	[INTERPRO, BLASTED, MAPPED, ANNOTATED]	tr|A0A0R3PZD6|A0A0R3PZD6_ANGCS	galactoside-binding lectin	403	20	0	88.96	1	F:GO:0030246	F:carbohydrate binding			IPR001079 (SMART); IPR001079 (SMART); IPR001079 (PFAM); G3DSA:2.60.120.200 (GENE3D); G3DSA:2.60.120.200 (GENE3D); PTHR11346 (PANTHER); PTHR11346:SF96 (PANTHER); IPR001079 (PROSITE_PROFILES); IPR001079 (PROSITE_PROFILES); IPR001079 (CDD); IPR001079 (CDD); IPR013320 (SUPERFAMILY); IPR013320 (SUPERFAMILY)	F:GO:0030246	F:carbohydrate binding
true	[INTERPRO, BLASTED, MAPPED, ANNOTATED]	tr|A0A0R3PXC7|A0A0R3PXC7_ANGCS	C-type lectin domain-containing protein	183	20	7.67932e-126	75.18	2	F:GO:0030246; F:GO:0038023	F:carbohydrate binding; F:signaling receptor activity			IPR001304 (SMART); IPR016186 (G3DSA:3.10.100.GENE3D); IPR001304 (PFAM); PTHR22803:SF110 (PANTHER); PTHR22803 (PANTHER); SIGNAL_PEPTIDE (PHOBIUS); NON_CYTOPLASMIC_DOMAIN (PHOBIUS); SIGNAL_PEPTIDE_C_REGION (PHOBIUS); SIGNAL_PEPTIDE_H_REGION (PHOBIUS); SIGNAL_PEPTIDE_N_REGION (PHOBIUS); IPR001304 (PROSITE_PROFILES); SignalP-noTM (SIGNALP_EUK); IPR016187 (SUPERFAMILY)	no GO terms	no GO terms
true	[INTERPRO, BLASTED, MAPPED, ANNOTATED]	tr|A0A0R3PUS1|A0A0R3PUS1_ANGCS	Kunitz/Bovine pancreatic trypsin inhibitor domain protein	1749	20	0	81.09	5	F:GO:0004867; C:GO:0005576; F:GO:0008061; F:GO:0008233; P:GO:0010951	F:serine-type endopeptidase inhibitor activity; C:extracellular region; F:chitin binding; F:peptidase activity; P:negative regulation of endopeptidase activity			IPR002223 (PRINTS); IPR013273 (PRINTS); IPR000884 (SMART); IPR002223 (SMART); IPR036880 (G3DSA:4.10.410.GENE3D); IPR036880 (G3DSA:4.10.410.GENE3D); IPR010909 (PFAM); IPR036880 (G3DSA:4.10.410.GENE3D); G3DSA:2.60.120.830 (GENE3D); IPR036880 (G3DSA:4.10.410.GENE3D); IPR002223 (PFAM); IPR036383 (G3DSA:2.20.100.GENE3D); IPR000884 (PFAM); IPR036880 (G3DSA:4.10.410.GENE3D); IPR036383 (G3DSA:2.20.100.GE…	F:GO:0004867; C:GO:0005576; F:GO:0008061; F:GO:0008233	F:serine-type endopeptidase inhibitor activity; C:extracellular region; F:chitin binding; F:peptidase activity
true	[INTERPRO, BLASTED, MAPPED, ANNOTATED]	tr|A0A0R3PMX9|A0A0R3PMX9_ANGCS	Kunitz/Bovine pancreatic trypsin inhibitor domain protein	194	20	2.35685e-140	64.13	2	F:GO:0004867; P:GO:0010951	F:serine-type endopeptidase inhibitor activity; P:negative regulation of endopeptidase activity			IPR002223 (PRINTS); IPR006150 (SMART); IPR002223 (SMART); IPR002223 (PFAM); IPR036880 (G3DSA:4.10.410.GENE3D); IPR036880 (G3DSA:4.10.410.GENE3D); PTHR46339 (PANTHER); PTHR46339:SF16 (PANTHER); PTHR46339:SF16 (PANTHER); IPR020901 (PROSITE_PATTERNS); IPR002223 (PROSITE_PROFILES); IPR002223 (PROSITE_PROFILES); IPR002223 (CDD); IPR002223 (CDD); IPR036880 (SUPERFAMILY); IPR036880 (SUPERFAMILY)	F:GO:0004867	F:serine-type endopeptidase inhibitor activity
true	[INTERPRO, BLASTED, MAPPED, ANNOTATED]	tr|A0A0R3PMW2|A0A0R3PMW2_ANGCS	Proteasome/cyclosome repeat protein	1020	20	0	92.07	6	P:GO:0000003; P:GO:0002119; C:GO:0008540; F:GO:0030234; P:GO:0042176; P:GO:0050790	P:reproduction; P:nematode larval development; C:proteasome regulatory particle, base subcomplex; F:enzyme regulator activity; P:regulation of protein catabolic process; P:regulation of catalytic activity			Coil (COILS); Coil (COILS); IPR016643 (PIRSF); IPR040892 (PFAM); IPR041433 (PFAM); IPR002015 (PFAM); IPR011989 (G3DSA:1.25.10.GENE3D); mobidb-lite (MOBIDB_LITE); mobidb-lite (MOBIDB_LITE); mobidb-lite (MOBIDB_LITE); mobidb-lite (MOBIDB_LITE); IPR016643 (PTHR10943:PANTHER); PTHR10943 (PANTHER); TRANSMEMBRANE (PHOBIUS); CYTOPLASMIC_DOMAIN (PHOBIUS); TRANSMEMBRANE (PHOBIUS); NON_CYTOPLASMIC_DOMAIN (…	C:GO:0000502; F:GO:0030234; P:GO:0042176	C:proteasome complex; F:enzyme regulator activity; P:regulation of protein catabolic process
true	[INTERPRO, BLASTED, MAPPED, ANNOTATED]	tr|A0A0R3PJM9|A0A0R3PJM9_ANGCS	Calpain clp-1	699	20	0	88.06	9	F:GO:0004198; C:GO:0005623; P:GO:0006508; P:GO:0007005; P:GO:0010940; C:GO:0031430; P:GO:0046716; P:GO:0060298; P:GO:0071277	F:calcium-dependent cysteine-type endopeptidase activity; C:cell; P:proteolysis; P:mitochondrion organization; P:positive regulation of necrotic cell death; C:M band; P:muscle cell cellular homeostasis; P:positive regulation of sarcomere organization; P:cellular response to calcium ion	EC:3.4.22	Acting on peptide bonds (peptidases)	IPR022684 (PRINTS); IPR001300 (SMART); IPR022683 (SMART); G3DSA:2.60.120.380 (GENE3D); IPR022682 (PFAM); IPR001300 (PFAM); G3DSA:3.90.70.10 (GENE3D); mobidb-lite (MOBIDB_LITE); PTHR10183:SF392 (PANTHER); PTHR10183 (PANTHER); PTHR10183 (PANTHER); IPR000169 (PROSITE_PATTERNS); IPR001300 (PROSITE_PROFILES); IPR033883 (CDD); IPR001300 (CDD); IPR038765 (SUPERFAMILY); IPR036213 (SUPERFAMILY)	F:GO:0004198; P:GO:0006508	F:calcium-dependent cysteine-type endopeptidase activity; P:proteolysis
true	[INTERPRO, BLASTED, MAPPED, ANNOTATED]	tr|A0A0R3PHH7|A0A0R3PHH7_ANGCS	galectin 2	296	20	0	96.16	1	F:GO:0030246	F:carbohydrate binding			IPR001079 (SMART); IPR001079 (SMART); G3DSA:2.60.120.200 (GENE3D); G3DSA:2.60.120.200 (GENE3D); IPR001079 (PFAM); PTHR11346 (PANTHER); PTHR11346:SF93 (PANTHER); IPR001079 (PROSITE_PROFILES); IPR001079 (PROSITE_PROFILES); IPR001079 (CDD); IPR001079 (CDD); IPR013320 (SUPERFAMILY); IPR013320 (SUPERFAMILY)	F:GO:0030246	F:carbohydrate binding
true	[INTERPRO, BLASTED, MAPPED, ANNOTATED]	tr|A0A0R3PDI3|A0A0R3PDI3_ANGCS	galactoside-binding lectin	277	20	0	83.1	2	F:GO:0016936; F:GO:0030246	F:galactoside binding; F:carbohydrate binding			IPR001079 (SMART); IPR001079 (SMART); G3DSA:2.60.120.200 (GENE3D); IPR001079 (PFAM); G3DSA:2.60.120.200 (GENE3D); PTHR11346 (PANTHER); IPR001079 (PROSITE_PROFILES); IPR001079 (PROSITE_PROFILES); IPR001079 (CDD); IPR001079 (CDD); IPR013320 (SUPERFAMILY); IPR013320 (SUPERFAMILY)	F:GO:0030246	F:carbohydrate binding
true	[INTERPRO, BLASTED]	tr|A0A0K0DRM3|A0A0K0DRM3_ANGCA	lectin C-type domain protein	148	20	5.27061e-92	66.44						IPR001304 (SMART); IPR016186 (G3DSA:3.10.100.GENE3D); IPR001304 (PFAM); PTHR22802:SF237 (PANTHER); PTHR22802 (PANTHER); IPR001304 (PROSITE_PROFILES); IPR016187 (SUPERFAMILY)	no GO terms	no GO terms
true	[INTERPRO, BLASTED, MAPPED, ANNOTATED]	tr|A0A0K0DQ80|A0A0K0DQ80_ANGCA	a-macroglobulin complement component	667	20	0	84.4	4	F:GO:0004866; C:GO:0005615; P:GO:0010951; C:GO:0016020	F:endopeptidase inhibitor activity; C:extracellular space; P:negative regulation of endopeptidase activity; C:membrane			IPR001599 (SMART); IPR011626 (PFAM); IPR001599 (PFAM); G3DSA:2.60.120.1540 (GENE3D); G3DSA:2.20.130.20 (GENE3D); IPR013783 (G3DSA:2.60.40.GENE3D); G3DSA:1.50.10.20 (GENE3D); IPR036595 (G3DSA:2.60.40.GENE3D); PTHR11412:SF136 (PANTHER); PTHR11412 (PANTHER); IPR019742 (PROSITE_PATTERNS); IPR041813 (CDD); IPR014756 (SUPERFAMILY); IPR008930 (SUPERFAMILY)	F:GO:0004866; C:GO:0005576; C:GO:0005615	F:endopeptidase inhibitor activity; C:extracellular region; C:extracellular space
true	[INTERPRO, BLASTED, MAPPED, ANNOTATED]	tr|A0A0K0DMW4|A0A0K0DMW4_ANGCA	N-acyl-L-amino-acid amidohydrolase	213	20	7.70361e-154	84	5	F:GO:0004046; C:GO:0005737; P:GO:0006508; P:GO:0006520; F:GO:0008237	F:aminoacylase activity; C:cytoplasm; P:proteolysis; P:cellular amino acid metabolic process; F:metallopeptidase activity	EC:3.5.1.14	N-acyl-aliphatic-L-amino acid amidohydrolase	IPR002933 (PFAM); G3DSA:3.40.630.10 (GENE3D); PTHR45892 (PANTHER); PTHR45892:SF1 (PANTHER); cd05646 (CDD); SSF53187 (SUPERFAMILY)	F:GO:0016787	F:hydrolase activity
true	[INTERPRO, BLASTED, MAPPED, ANNOTATED]	tr|A0A0K0DLG9|A0A0K0DLG9_ANGCA	ubiquitin--protein ligase	149	20	5.76565e-100	96.28	9	P:GO:0000209; F:GO:0005524; C:GO:0005634; C:GO:0005758; P:GO:0006825; F:GO:0016531; F:GO:0016874; P:GO:0043161; F:GO:0061631	P:protein polyubiquitination; F:ATP binding; C:nucleus; C:mitochondrial intermembrane space; P:copper ion transport; F:copper chaperone activity; F:ligase activity; P:proteasome-mediated ubiquitin-dependent protein catabolic process; F:ubiquitin conjugating enzyme activity	EC:2.3.2.23	E2 ubiquitin-conjugating enzyme	SM00212 (SMART); IPR000608 (PFAM); IPR016135 (G3DSA:3.10.110.GENE3D); PTHR24068 (PANTHER); PTHR24068:SF164 (PANTHER); IPR023313 (PROSITE_PATTERNS); IPR000608 (PROSITE_PROFILES); IPR000608 (CDD); IPR016135 (SUPERFAMILY)	no GO terms	no GO terms
true	[INTERPRO, BLASTED, MAPPED, ANNOTATED]	tr|A0A0K0DKQ4|A0A0K0DKQ4_ANGCA	WD domain, G-beta repeat protein	497	20	0	92.23	14	P:GO:0000398; C:GO:0000439; C:GO:0000974; F:GO:0005524; P:GO:0006289; P:GO:0006351; P:GO:0006508; F:GO:0008234; C:GO:0016021; P:GO:0016567; F:GO:0016887; F:GO:0042626; P:GO:0055085; F:GO:0061630	P:mRNA splicing, via spliceosome; C:transcription factor TFIIH core complex; C:Prp19 complex; F:ATP binding; P:nucleotide-excision repair; P:transcription, DNA-templated; P:proteolysis; F:cysteine-type peptidase activity; C:integral component of membrane; P:protein ubiquitination; F:ATPase activity; F:ATPase-coupled transmembrane transporter activity; P:transmembrane transport; F:ubiquitin protei…	EC:3.6.1.3; EC:3.6.1.15	Adenosinetriphosphatase; Nucleoside-triphosphate phosphatase	IPR020472 (PRINTS); IPR003613 (SMART); IPR001680 (SMART); IPR013915 (PFAM); IPR003613 (PFAM); IPR013083 (G3DSA:3.30.40.GENE3D); IPR001680 (PFAM); IPR015943 (G3DSA:2.130.10.GENE3D); IPR038959 (PANTHER); IPR019775 (PROSITE_PATTERNS); IPR001680 (PROSITE_PROFILES); IPR001680 (PROSITE_PROFILES); IPR017986 (PROSITE_PROFILES); IPR001680 (PROSITE_PROFILES); IPR003613 (PROSITE_PROFILES); cd16656 (CDD); cd…	P:GO:0000398; C:GO:0000974; F:GO:0004842; F:GO:0005515; P:GO:0006281; P:GO:0016567; F:GO:0061630	P:mRNA splicing, via spliceosome; C:Prp19 complex; F:ubiquitin-protein transferase activity; F:protein binding; P:DNA repair; P:protein ubiquitination; F:ubiquitin protein ligase activity
true	[INTERPRO, BLASTED, MAPPED, ANNOTATED]	tr|A0A0K0DJN2|A0A0K0DJN2_ANGCA	Mov34/MPN/PAD-1 family protein	209	20	4.11481e-117	92.3	4	C:GO:0000502; F:GO:0008237; F:GO:0061578; P:GO:0070536	C:proteasome complex; F:metallopeptidase activity; F:Lys63-specific deubiquitinase activity; P:protein K63-linked deubiquitination			IPR000555 (SMART); G3DSA:3.40.140.10 (GENE3D); IPR000555 (PFAM); PTHR10410 (PANTHER); IPR035299 (PTHR10410:PANTHER); IPR037518 (PROSITE_PROFILES); cd08069 (CDD); SSF102712 (SUPERFAMILY)	F:GO:0005515; F:GO:0008237; F:GO:0061578	F:protein binding; F:metallopeptidase activity; F:Lys63-specific deubiquitinase activity
true	[INTERPRO, BLASTED, MAPPED, ANNOTATED]	tr|A0A0K0DIL1|A0A0K0DIL1_ANGCA	Proteasome subunit alpha type-7	203	20	1.49085e-147	96.95	7	F:GO:0004298; F:GO:0005515; C:GO:0005634; C:GO:0005737; P:GO:0010499; C:GO:0019773; P:GO:0043161	F:threonine-type endopeptidase activity; F:protein binding; C:nucleus; C:cytoplasm; P:proteasomal ubiquitin-independent protein catabolic process; C:proteasome core complex, alpha-subunit complex; P:proteasome-mediated ubiquitin-dependent protein catabolic process	EC:3.4.25	Acting on peptide bonds (peptidases)	IPR000426 (SMART); IPR000426 (PFAM); IPR001353 (PFAM); IPR029055 (G3DSA:3.60.20.GENE3D); PTHR11599 (PANTHER); IPR035190 (PTHR11599:PANTHER); IPR000426 (PROSITE_PATTERNS); IPR023332 (PROSITE_PROFILES); cd03755 (CDD); IPR029055 (SUPERFAMILY)	F:GO:0004175; F:GO:0004298; C:GO:0005839; P:GO:0006511; C:GO:0019773; P:GO:0051603	F:endopeptidase activity; F:threonine-type endopeptidase activity; C:proteasome core complex; P:ubiquitin-dependent protein catabolic process; C:proteasome core complex, alpha-subunit complex; P:proteolysis involved in cellular protein catabolic process
true	[INTERPRO, BLASTED, MAPPED, ANNOTATED]	tr|A0A0K0DHT3|A0A0K0DHT3_ANGCA	putative proteasome subunit alpha	248	20	0	96.55	8	F:GO:0004298; F:GO:0005515; C:GO:0005634; C:GO:0005737; P:GO:0010499; C:GO:0016021; C:GO:0019773; P:GO:0043161	F:threonine-type endopeptidase activity; F:protein binding; C:nucleus; C:cytoplasm; P:proteasomal ubiquitin-independent protein catabolic process; C:integral component of membrane; C:proteasome core complex, alpha-subunit complex; P:proteasome-mediated ubiquitin-dependent protein catabolic process	EC:3.4.25	Acting on peptide bonds (peptidases)	IPR000426 (SMART); IPR000426 (PFAM); IPR029055 (G3DSA:3.60.20.GENE3D); IPR001353 (PFAM); PTHR11599:SF14 (PANTHER); PTHR11599 (PANTHER); IPR000426 (PROSITE_PATTERNS); IPR023332 (PROSITE_PROFILES); IPR033812 (CDD); IPR029055 (SUPERFAMILY)	F:GO:0004175; F:GO:0004298; C:GO:0005839; P:GO:0006511; C:GO:0019773; P:GO:0043161; P:GO:0051603	F:endopeptidase activity; F:threonine-type endopeptidase activity; C:proteasome core complex; P:ubiquitin-dependent protein catabolic process; C:proteasome core complex, alpha-subunit complex; P:proteasome-mediated ubiquitin-dependent protein catabolic process; P:proteolysis involved in cellular protein catabolic process
true	[INTERPRO, BLASTED, MAPPED, ANNOTATED]	tr|A0A0K0DG45|A0A0K0DG45_ANGCA	PUL domain protein	777	20	0	63.61	3	C:GO:0005737; F:GO:0043130; P:GO:0043161	C:cytoplasm; F:ubiquitin binding; P:proteasome-mediated ubiquitin-dependent protein catabolic process			IPR001680 (SMART); IPR001680 (PFAM); IPR015943 (G3DSA:2.130.10.GENE3D); IPR015155 (PFAM); IPR013535 (PFAM); IPR011989 (G3DSA:1.25.10.GENE3D); IPR038122 (G3DSA:1.10.150.GENE3D); IPR038122 (G3DSA:1.10.150.GENE3D); PTHR19849:SF0 (PANTHER); IPR033510 (PANTHER); PTHR19849:SF0 (PANTHER); IPR033510 (PANTHER); IPR015155 (PROSITE_PROFILES); IPR013535 (PROSITE_PROFILES); IPR017986 (PROSITE_PROFILES); IPR00…	F:GO:0005515; F:GO:0043130; P:GO:0043161	F:protein binding; F:ubiquitin binding; P:proteasome-mediated ubiquitin-dependent protein catabolic process
true	[INTERPRO, BLASTED, MAPPED, ANNOTATED]	tr|A0A0K0DA83|A0A0K0DA83_ANGCA	immunogenic protein 3	120	20	5.80567e-69	85.83	4	C:GO:0005576; F:GO:0008191; P:GO:0010951; C:GO:0016021	C:extracellular region; F:metalloendopeptidase inhibitor activity; P:negative regulation of endopeptidase activity; C:integral component of membrane			PTHR37427:SF2 (PANTHER); PTHR37427 (PANTHER); SIGNAL_PEPTIDE_N_REGION (PHOBIUS); SIGNAL_PEPTIDE_H_REGION (PHOBIUS); SIGNAL_PEPTIDE (PHOBIUS); SIGNAL_PEPTIDE_C_REGION (PHOBIUS); NON_CYTOPLASMIC_DOMAIN (PHOBIUS); PS51257 (PROSITE_PROFILES); SignalP-noTM (SIGNALP_EUK); SignalP-TM (SIGNALP_GRAM_POSITIVE); TMhelix (TMHMM)	no GO terms	no GO terms
true	[INTERPRO, BLASTED, MAPPED, ANNOTATED]	tr|A0A0K0D9T8|A0A0K0D9T8_ANGCA	Kunitz/Bovine pancreatic trypsin inhibitor domain protein	1499	20	0	84.27	10	P:GO:0000902; P:GO:0002119; F:GO:0004867; C:GO:0005604; F:GO:0008061; F:GO:0008233; P:GO:0009792; P:GO:0010951; P:GO:0032504; P:GO:0048598	P:cell morphogenesis; P:nematode larval development; F:serine-type endopeptidase inhibitor activity; C:basement membrane; F:chitin binding; F:peptidase activity; P:embryo development ending in birth or egg hatching; P:negative regulation of endopeptidase activity; P:multicellular organism reproduction; P:embryonic morphogenesis			IPR002223 (PRINTS); IPR013273 (PRINTS); IPR000884 (SMART); IPR002223 (SMART); IPR036880 (G3DSA:4.10.410.GENE3D); IPR002223 (PFAM); IPR036880 (G3DSA:4.10.410.GENE3D); IPR036880 (G3DSA:4.10.410.GENE3D); IPR036383 (G3DSA:2.20.100.GENE3D); IPR010294 (PFAM); IPR036880 (G3DSA:4.10.410.GENE3D); IPR000884 (PFAM); G3DSA:2.60.120.830 (GENE3D); IPR036383 (G3DSA:2.20.100.GENE3D); IPR036880 (G3DSA:4.10.410.GE…	F:GO:0004867	F:serine-type endopeptidase inhibitor activity
true	[INTERPRO, BLASTED, MAPPED, ANNOTATED]	tr|A0A0K0D9J3|A0A0K0D9J3_ANGCA	pepsin inhibitor-3-like repeated domain protein	252	20	2.51978e-92	87.01	3	C:GO:0005576; P:GO:0010951; F:GO:0019828	C:extracellular region; P:negative regulation of endopeptidase activity; F:aspartic-type endopeptidase inhibitor activity			Coil (COILS); IPR010480 (PFAM); IPR038412 (G3DSA:3.30.1120.GENE3D); mobidb-lite (MOBIDB_LITE); PTHR37969:SF2 (PANTHER); PTHR37969 (PANTHER); SIGNAL_PEPTIDE (PHOBIUS); SIGNAL_PEPTIDE_C_REGION (PHOBIUS); SIGNAL_PEPTIDE_H_REGION (PHOBIUS); NON_CYTOPLASMIC_DOMAIN (PHOBIUS); SIGNAL_PEPTIDE_N_REGION (PHOBIUS); cd00225 (CDD); SSF55149 (SUPERFAMILY)	no GO terms	no GO terms
true	[INTERPRO, BLASTED, MAPPED, ANNOTATED]	tr|A0A0K0D831|A0A0K0D831_ANGCA	galactoside-binding lectin	138	20	1.15894e-86	83.62	1	F:GO:0030246	F:carbohydrate binding			IPR001079 (SMART); IPR001079 (SMART); G3DSA:2.60.120.200 (GENE3D); IPR001079 (PFAM); PTHR11346 (PANTHER); PTHR11346:SF102 (PANTHER); IPR001079 (PROSITE_PROFILES); IPR001079 (CDD); IPR013320 (SUPERFAMILY)	F:GO:0030246	F:carbohydrate binding
true	[INTERPRO, BLASTED, MAPPED, ANNOTATED]	tr|A0A0K0D0U8|A0A0K0D0U8_ANGCA	protein, SNF2 family	666	20	0	84.39	3	F:GO:0005524; P:GO:0043248; F:GO:0060090	F:ATP binding; P:proteasome assembly; F:molecular adaptor activity			IPR001650 (SMART); IPR014001 (SMART); IPR000330 (PFAM); IPR001650 (PFAM); mobidb-lite (MOBIDB_LITE); mobidb-lite (MOBIDB_LITE); mobidb-lite (MOBIDB_LITE); PTHR10799:SF964 (PANTHER); PTHR10799 (PANTHER); IPR014001 (PROSITE_PROFILES); IPR001650 (PROSITE_PROFILES); cd17998 (CDD); cd18793 (CDD); IPR027417 (SUPERFAMILY); IPR027417 (SUPERFAMILY)	F:GO:0005524	F:ATP binding
true	[INTERPRO, BLASTED, MAPPED, ANNOTATED]	tr|A0A0K0CYH1|A0A0K0CYH1_ANGCA	PCI domain protein	421	20	0	94.81	7	F:GO:0005198; C:GO:0005634; P:GO:0006511; P:GO:0008340; C:GO:0008541; C:GO:0016021; P:GO:0043248	F:structural molecule activity; C:nucleus; P:ubiquitin-dependent protein catabolic process; P:determination of adult lifespan; C:proteasome regulatory particle, lid subcomplex; C:integral component of membrane; P:proteasome assembly			IPR000717 (SMART); SM00753 (SMART); G3DSA:1.25.40.570 (GENE3D); IPR000717 (PFAM); IPR040780 (PFAM); IPR040773 (PFAM); PTHR10678 (PANTHER); PTHR10678:SF2 (PANTHER); IPR000717 (PROSITE_PROFILES); IPR036390 (SUPERFAMILY)	no GO terms	no GO terms
true	[INTERPRO, BLASTED, MAPPED, ANNOTATED]	tr|A0A0K0CYE0|A0A0K0CYE0_ANGCA	Kunitz/Bovine pancreatic trypsin inhibitor domain protein	169	20	9.37647e-101	79.04	2	F:GO:0004867; P:GO:0010951	F:serine-type endopeptidase inhibitor activity; P:negative regulation of endopeptidase activity			IPR002223 (PRINTS); IPR002223 (SMART); IPR002223 (PFAM); IPR036880 (G3DSA:4.10.410.GENE3D); IPR036880 (G3DSA:4.10.410.GENE3D); PTHR46339 (PANTHER); PTHR46339:SF13 (PANTHER); IPR020901 (PROSITE_PATTERNS); IPR002223 (PROSITE_PROFILES); IPR002223 (PROSITE_PROFILES); IPR036880 (SUPERFAMILY); IPR036880 (SUPERFAMILY)	F:GO:0004867	F:serine-type endopeptidase inhibitor activity
true	[INTERPRO, BLASTED, MAPPED, ANNOTATED]	tr|A0A0K0CY81|A0A0K0CY81_ANGCA	galactoside-binding lectin	278	20	0	83.85	2	F:GO:0016936; F:GO:0030246	F:galactoside binding; F:carbohydrate binding			IPR001079 (SMART); IPR001079 (SMART); IPR001079 (PFAM); G3DSA:2.60.120.200 (GENE3D); G3DSA:2.60.120.200 (GENE3D); PTHR11346 (PANTHER); IPR001079 (PROSITE_PROFILES); IPR001079 (PROSITE_PROFILES); IPR001079 (CDD); IPR001079 (CDD); IPR013320 (SUPERFAMILY); IPR013320 (SUPERFAMILY)	F:GO:0030246	F:carbohydrate binding
true	[INTERPRO, BLASTED, MAPPED, ANNOTATED]	tr|A0A158PMD2|A0A158PMD2_ANGCS	alpha-galactosidase	390	20	0	73.44	3	F:GO:0004553; P:GO:0005975; C:GO:0016020	F:hydrolase activity, hydrolyzing O-glycosyl compounds; P:carbohydrate metabolic process; C:membrane			IPR002241 (PRINTS); IPR013785 (G3DSA:3.20.20.GENE3D); IPR002241 (PFAM); IPR013785 (G3DSA:3.20.20.GENE3D); IPR013780 (G3DSA:2.60.40.GENE3D); IPR041233 (PFAM); PTHR11452:SF58 (PANTHER); IPR002241 (PANTHER); IPR000111 (PROSITE_PATTERNS); SIGNAL_PEPTIDE_H_REGION (PHOBIUS); NON_CYTOPLASMIC_DOMAIN (PHOBIUS); SIGNAL_PEPTIDE_N_REGION (PHOBIUS); SIGNAL_PEPTIDE (PHOBIUS); SIGNAL_PEPTIDE_C_REGION (PHOBIUS);…	F:GO:0003824; F:GO:0004553; P:GO:0005975	F:catalytic activity; F:hydrolase activity, hydrolyzing O-glycosyl compounds; P:carbohydrate metabolic process
true	[INTERPRO, BLASTED, MAPPED, ANNOTATED]	tr|A0A158PMA8|A0A158PMA8_ANGCS	unnamed protein product	324	15	0	60.51	1	C:GO:0016021	C:integral component of membrane			mobidb-lite (MOBIDB_LITE); NON_CYTOPLASMIC_DOMAIN (PHOBIUS); CYTOPLASMIC_DOMAIN (PHOBIUS); TRANSMEMBRANE (PHOBIUS); TMhelix (TMHMM)	no GO terms	no GO terms
true	[INTERPRO, BLASTED, MAPPED, ANNOTATED]	tr|A0A158PM87|A0A158PM87_ANGCS	prefoldin, alpha subunit	516	20	0	78.7	5	C:GO:0000178; P:GO:0006396; P:GO:0006457; C:GO:0016272; F:GO:0051082	C:exosome (RNase complex); P:RNA processing; P:protein folding; C:prefoldin complex; F:unfolded protein binding			Coil (COILS); IPR001247 (PFAM); IPR027408 (G3DSA:3.30.230.GENE3D); IPR004127 (PFAM); IPR015847 (PFAM); IPR009053 (G3DSA:1.10.287.GENE3D); IPR011599 (TIGRFAM); PTHR11097:SF14 (PANTHER); PTHR11097 (PANTHER); cd00584 (CDD); IPR033100 (CDD); IPR020568 (SUPERFAMILY); IPR036345 (SUPERFAMILY); SSF46579 (SUPERFAMILY)	C:GO:0000178; P:GO:0006396; P:GO:0006457; C:GO:0016272; F:GO:0051082	C:exosome (RNase complex); P:RNA processing; P:protein folding; C:prefoldin complex; F:unfolded protein binding
true	[INTERPRO, BLASTED, MAPPED, ANNOTATED]	tr|A0A158PM43|A0A158PM43_ANGCS	putative betaine-aldehyde dehydrogenase	333	20	0	86.65	3	F:GO:0019145; F:GO:0047105; P:GO:0055114	F:aminobutyraldehyde dehydrogenase activity; F:4-trimethylammoniobutyraldehyde dehydrogenase activity; P:oxidation-reduction process	EC:1.2.1.47; EC:1.2.1.5; EC:1.2.1.19; EC:1.2.1.3	4-trimethylammoniobutyraldehyde dehydrogenase; Aldehyde dehydrogenase (NAD(P)(+)); Aminobutyraldehyde dehydrogenase; Aldehyde dehydrogenase (NAD(+))	IPR015590 (PFAM); IPR016162 (G3DSA:3.40.605.GENE3D); PTHR11699 (PANTHER); PTHR11699:SF219 (PANTHER); IPR029510 (PROSITE_PATTERNS); IPR016161 (SUPERFAMILY)	F:GO:0016491; P:GO:0055114	F:oxidoreductase activity; P:oxidation-reduction process
true	[INTERPRO, BLASTED, MAPPED, ANNOTATED]	tr|A0A158PM11|A0A158PM11_ANGCS	Protein Y39F10A.1	194	20	2.38829e-144	77.3	1	C:GO:0016020	C:membrane			SIGNAL_PEPTIDE_C_REGION (PHOBIUS); SIGNAL_PEPTIDE_H_REGION (PHOBIUS); NON_CYTOPLASMIC_DOMAIN (PHOBIUS); SIGNAL_PEPTIDE (PHOBIUS); SIGNAL_PEPTIDE_N_REGION (PHOBIUS); SignalP-noTM (SIGNALP_EUK)	no GO terms	no GO terms
true	[INTERPRO, BLASTED, MAPPED, ANNOTATED]	tr|A0A158PM00|A0A158PM00_ANGCS	phenylalanine-4-hydroxylase	391	20	0	82.23	14	P:GO:0000003; F:GO:0004505; F:GO:0004510; F:GO:0005506; F:GO:0005515; C:GO:0005737; P:GO:0006559; P:GO:0006569; P:GO:0006571; P:GO:0006979; P:GO:0008340; P:GO:0040002; P:GO:0042438; P:GO:0055114	P:reproduction; F:phenylalanine 4-monooxygenase activity; F:tryptophan 5-monooxygenase activity; F:iron ion binding; F:protein binding; C:cytoplasm; P:L-phenylalanine catabolic process; P:tryptophan catabolic process; P:tyrosine biosynthetic process; P:response to oxidative stress; P:determination of adult lifespan; P:collagen and cuticulin-based cuticle development; P:melanin biosynthetic proces…	EC:1.14.16.1; EC:1.14.16; EC:1.14.16.4	Phenylalanine 4-monooxygenase; Acting on paired donors, with incorporation or reduction of molecular oxygen. The oxygen incorporated need not be derived from O(2); Tryptophan 5-monooxygenase	Coil (COILS); IPR019774 (PRINTS); IPR019773 (PIRSF); IPR019774 (PFAM); G3DSA:3.30.70.260 (GENE3D); IPR036951 (G3DSA:1.10.800.GENE3D); IPR001273 (PANTHER); PTHR11473:SF24 (PANTHER); IPR018301 (PROSITE_PATTERNS); IPR019774 (PROSITE_PROFILES); IPR002912 (PROSITE_PROFILES); IPR041912 (CDD); cd04904 (CDD); IPR036329 (SUPERFAMILY); SSF55021 (SUPERFAMILY)	F:GO:0004497; F:GO:0005506; P:GO:0009072; F:GO:0016714; P:GO:0055114	F:monooxygenase activity; F:iron ion binding; P:aromatic amino acid family metabolic process; F:oxidoreductase activity, acting on paired donors, with incorporation or reduction of molecular oxygen, reduced pteridine as one donor, and incorporation of one atom of oxygen; P:oxidation-reduction process
true	[INTERPRO, BLASTED, MAPPED, ANNOTATED]	tr|A0A158PLZ8|A0A158PLZ8_ANGCS	histidine acid phosphatase	396	20	0	63.52	1	C:GO:0016021	C:integral component of membrane			Coil (COILS); IPR000560 (PFAM); IPR029033 (G3DSA:3.40.50.GENE3D); mobidb-lite (MOBIDB_LITE); PTHR11567 (PANTHER); PTHR11567:SF171 (PANTHER); NON_CYTOPLASMIC_DOMAIN (PHOBIUS); TRANSMEMBRANE (PHOBIUS); CYTOPLASMIC_DOMAIN (PHOBIUS); IPR000560 (CDD); IPR029033 (SUPERFAMILY); TMhelix (TMHMM)	no GO terms	no GO terms
true	[INTERPRO, BLASTED, MAPPED, ANNOTATED]	tr|A0A158PLX4|A0A158PLX4_ANGCS	1-pyrroline-5-carboxylate dehydrogenase	571	20	0	88.45	6	F:GO:0003842; C:GO:0005759; P:GO:0010133; C:GO:0016021; F:GO:0016620; P:GO:0055114	F:1-pyrroline-5-carboxylate dehydrogenase activity; C:mitochondrial matrix; P:proline catabolic process to glutamate; C:integral component of membrane; F:oxidoreductase activity, acting on the aldehyde or oxo group of donors, NAD or NADP as acceptor; P:oxidation-reduction process	EC:1.2.1.88	L-glutamate gamma-semialdehyde dehydrogenase	IPR016162 (G3DSA:3.40.605.GENE3D); IPR005931 (TIGRFAM); IPR016163 (G3DSA:3.40.309.GENE3D); IPR015590 (PFAM); PTHR14516:SF3 (PANTHER); PTHR14516 (PANTHER); SIGNAL_PEPTIDE_N_REGION (PHOBIUS); SIGNAL_PEPTIDE_H_REGION (PHOBIUS); NON_CYTOPLASMIC_DOMAIN (PHOBIUS); SIGNAL_PEPTIDE (PHOBIUS); SIGNAL_PEPTIDE_C_REGION (PHOBIUS); IPR005931 (CDD); IPR016161 (SUPERFAMILY)	F:GO:0003842; P:GO:0010133; F:GO:0016491; F:GO:0016620; P:GO:0055114	F:1-pyrroline-5-carboxylate dehydrogenase activity; P:proline catabolic process to glutamate; F:oxidoreductase activity; F:oxidoreductase activity, acting on the aldehyde or oxo group of donors, NAD or NADP as acceptor; P:oxidation-reduction process
true	[INTERPRO, BLASTED, MAPPED, ANNOTATED]	tr|A0A158PLQ2|A0A158PLQ2_ANGCS	Anti-silencing protein, ASF1-like protein	295	20	2.96186e-175	87.31	11	C:GO:0005634; P:GO:0006260; P:GO:0006334; P:GO:0006337; P:GO:0007283; P:GO:0009791; P:GO:0016573; P:GO:0018991; F:GO:0042393; P:GO:0048477; P:GO:0060378	C:nucleus; P:DNA replication; P:nucleosome assembly; P:nucleosome disassembly; P:spermatogenesis; P:post-embryonic development; P:histone acetylation; P:oviposition; F:histone binding; P:oogenesis; P:regulation of brood size			Coil (COILS); IPR036747 (G3DSA:2.60.40.GENE3D); IPR006818 (PFAM); IPR017282 (PIRSF); mobidb-lite (MOBIDB_LITE); mobidb-lite (MOBIDB_LITE); mobidb-lite (MOBIDB_LITE); mobidb-lite (MOBIDB_LITE); IPR006818 (PANTHER); IPR036747 (SUPERFAMILY)	C:GO:0005634; P:GO:0006333; P:GO:0006334; P:GO:0006337; P:GO:0016573; F:GO:0042393	C:nucleus; P:chromatin assembly or disassembly; P:nucleosome assembly; P:nucleosome disassembly; P:histone acetylation; F:histone binding
true	[INTERPRO, BLASTED, MAPPED, ANNOTATED]	tr|A0A158PLP6|A0A158PLP6_ANGCS	EF hand	366	20	0	75.2	2	F:GO:0005509; P:GO:0006491	F:calcium ion binding; P:N-glycan processing			Coil (COILS); IPR036607 (PFAM); IPR028146 (PFAM); IPR009011 (G3DSA:2.70.130.GENE3D); IPR036055 (G3DSA:4.10.400.GENE3D); IPR026874 (PTHR12630:PANTHER); IPR039794 (PANTHER); SIGNAL_PEPTIDE_N_REGION (PHOBIUS); SIGNAL_PEPTIDE_H_REGION (PHOBIUS); NON_CYTOPLASMIC_DOMAIN (PHOBIUS); SIGNAL_PEPTIDE (PHOBIUS); SIGNAL_PEPTIDE_C_REGION (PHOBIUS); IPR002172 (CDD); SSF50911 (SUPERFAMILY)	F:GO:0005515; P:GO:0006491	F:protein binding; P:N-glycan processing
true	[INTERPRO, BLASTED, MAPPED, ANNOTATED]	tr|A0A158PLP0|A0A158PLP0_ANGCS	dynamin family protein	556	20	0	96.76	8	F:GO:0005509; F:GO:0005525; P:GO:0010940; F:GO:0016887; F:GO:0019904; P:GO:0032456; C:GO:0055037; P:GO:0060990	F:calcium ion binding; F:GTP binding; P:positive regulation of necrotic cell death; F:ATPase activity; F:protein domain specific binding; P:endocytic recycling; C:recycling endosome; P:lipid tube assembly involved in organelle fission	EC:3.6.1.3; EC:3.6.1.15	Adenosinetriphosphatase; Nucleoside-triphosphate phosphatase	IPR000261 (SMART); IPR022812 (PFAM); G3DSA:1.10.238.10 (GENE3D); IPR031692 (PFAM); G3DSA:3.40.50.300 (GENE3D); IPR040990 (PFAM); G3DSA:1.10.268.20 (GENE3D); IPR000261 (PFAM); PTHR11216 (PANTHER); IPR029952 (PTHR11216:PANTHER); IPR018247 (PROSITE_PATTERNS); IPR002048 (PROSITE_PROFILES); IPR000261 (PROSITE_PROFILES); IPR030381 (PROSITE_PROFILES); IPR000261 (CDD); cd09913 (CDD); IPR027417 (SUPERFAMI…	F:GO:0005509; F:GO:0005515; F:GO:0005525; P:GO:0032456	F:calcium ion binding; F:protein binding; F:GTP binding; P:endocytic recycling
true	[INTERPRO, BLASTED, MAPPED, ANNOTATED]	tr|A0A158PLN9|A0A158PLN9_ANGCS	ribosomal protein S3	252	20	0	94.2	12	F:GO:0003684; F:GO:0003723; F:GO:0003735; F:GO:0003906; C:GO:0005669; P:GO:0006281; P:GO:0006352; P:GO:0006412; C:GO:0016021; C:GO:0022627; F:GO:0046982; P:GO:2001235	F:damaged DNA binding; F:RNA binding; F:structural constituent of ribosome; F:DNA-(apurinic or apyrimidinic site) endonuclease activity; C:transcription factor TFIID complex; P:DNA repair; P:DNA-templated transcription, initiation; P:translation; C:integral component of membrane; C:cytosolic small ribosomal subunit; F:protein heterodimerization activity; P:positive regulation of apoptotic signali…			IPR036419 (G3DSA:3.30.1140.GENE3D); IPR001351 (PFAM); IPR015946 (G3DSA:3.30.300.GENE3D); IPR005703 (TIGRFAM); IPR004044 (PFAM); mobidb-lite (MOBIDB_LITE); mobidb-lite (MOBIDB_LITE); PTHR11760:SF34 (PANTHER); PTHR11760 (PANTHER); IPR018280 (PROSITE_PATTERNS); IPR004044 (PROSITE_PROFILES); cd02413 (CDD); IPR036419 (SUPERFAMILY); IPR009019 (SUPERFAMILY)	F:GO:0003723; F:GO:0003735; P:GO:0006412; C:GO:0015935	F:RNA binding; F:structural constituent of ribosome; P:translation; C:small ribosomal subunit
true	[INTERPRO, BLASTED, MAPPED, ANNOTATED]	tr|A0A158PLM7|A0A158PLM7_ANGCS	Exportin-1	966	20	0	72.64	5	F:GO:0005049; C:GO:0005634; P:GO:0006886; F:GO:0008536; P:GO:0051168	F:nuclear export signal receptor activity; C:nucleus; P:intracellular protein transport; F:Ran GTPase binding; P:nuclear export			IPR014877 (SMART); IPR001494 (SMART); IPR001494 (PFAM); IPR014877 (PFAM); IPR011989 (G3DSA:1.25.10.GENE3D); IPR041235 (PFAM); IPR040485 (PFAM); IPR013598 (PFAM); PTHR11223 (PANTHER); PTHR11223:SF2 (PANTHER); IPR001494 (PROSITE_PROFILES); IPR016024 (SUPERFAMILY); IPR016024 (SUPERFAMILY)	F:GO:0005049; P:GO:0006886; F:GO:0008536	F:nuclear export signal receptor activity; P:intracellular protein transport; F:Ran GTPase binding
true	[INTERPRO, BLASTED, MAPPED, ANNOTATED]	tr|A0A158PLD6|A0A158PLD6_ANGCS	Fibronectin type-III domain-containing protein	1156	20	0	78.45	16	P:GO:0000132; P:GO:0003384; C:GO:0005912; P:GO:0009792; C:GO:0016021; C:GO:0016328; C:GO:0030017; F:GO:0030506; C:GO:0030673; C:GO:0032590; C:GO:0032809; P:GO:0042074; P:GO:0050775; F:GO:0050839; P:GO:0070593; P:GO:1903859	P:establishment of mitotic spindle orientation; P:apical constriction involved in gastrulation; C:adherens junction; P:embryo development ending in birth or egg hatching; C:integral component of membrane; C:lateral plasma membrane; C:sarcomere; F:ankyrin binding; C:axolemma; C:dendrite membrane; C:neuronal cell body membrane; P:cell migration involved in gastrulation; P:positive regulation of den…			IPR003961 (SMART); IPR003599 (SMART); IPR003598 (SMART); IPR013783 (G3DSA:2.60.40.GENE3D); IPR013098 (PFAM); PF13927 (PFAM); IPR013783 (G3DSA:2.60.40.GENE3D); IPR013783 (G3DSA:2.60.40.GENE3D); IPR013783 (G3DSA:2.60.40.GENE3D); IPR013783 (G3DSA:2.60.40.GENE3D); IPR013783 (G3DSA:2.60.40.GENE3D); IPR013783 (G3DSA:2.60.40.GENE3D); IPR026966 (PFAM); IPR003961 (PFAM); IPR013783 (G3DSA:2.60.40.GENE3D); …	F:GO:0005515	F:protein binding
true	[INTERPRO, BLASTED, MAPPED, ANNOTATED]	tr|A0A158PL74|A0A158PL74_ANGCS	Rab GDP dissociation inhibitor	450	20	0	93.72	13	F:GO:0004395; F:GO:0005093; F:GO:0005096; P:GO:0006744; P:GO:0007264; F:GO:0008425; F:GO:0008689; P:GO:0015031; P:GO:0016192; F:GO:0017137; C:GO:0031314; P:GO:0032259; P:GO:0043547	F:hexaprenyldihydroxybenzoate methyltransferase activity; F:Rab GDP-dissociation inhibitor activity; F:GTPase activator activity; P:ubiquinone biosynthetic process; P:small GTPase mediated signal transduction; F:2-polyprenyl-6-methoxy-1,4-benzoquinone methyltransferase activity; F:3-demethylubiquinone-9 3-O-methyltransferase activity; P:protein transport; P:vesicle-mediated transport; F:Rab GTPas…	EC:2.1.1.64; EC:2.1.1.114	3-demethylubiquinol 3-O-methyltransferase; Polyprenyldihydroxybenzoate methyltransferase	IPR000806 (PRINTS); IPR018203 (PRINTS); IPR036188 (G3DSA:3.50.50.GENE3D); G3DSA:3.30.519.10 (GENE3D); G3DSA:1.10.405.10 (GENE3D); IPR018203 (PFAM); IPR018203 (PANTHER); PTHR11787:SF8 (PANTHER); IPR036188 (SUPERFAMILY); SSF54373 (SUPERFAMILY); IPR036188 (SUPERFAMILY)	F:GO:0005092; F:GO:0005093; P:GO:0007264; P:GO:0015031	F:GDP-dissociation inhibitor activity; F:Rab GDP-dissociation inhibitor activity; P:small GTPase mediated signal transduction; P:protein transport
true	[INTERPRO, BLASTED, MAPPED, ANNOTATED]	tr|A0A158PL21|A0A158PL21_ANGCS	DEAD/DEAH box helicase	429	20	0	96.35	16	C:GO:0000932; F:GO:0003724; F:GO:0003729; F:GO:0005515; F:GO:0005524; P:GO:0007283; P:GO:0008340; C:GO:0010494; P:GO:0016071; P:GO:0017148; P:GO:0033962; P:GO:0034063; P:GO:0043066; C:GO:0043186; P:GO:0048477; C:GO:1990124	C:P-body; F:RNA helicase activity; F:mRNA binding; F:protein binding; F:ATP binding; P:spermatogenesis; P:determination of adult lifespan; C:cytoplasmic stress granule; P:mRNA metabolic process; P:negative regulation of translation; P:cytoplasmic mRNA processing body assembly; P:stress granule assembly; P:negative regulation of apoptotic process; C:P granule; P:oogenesis; C:messenger ribonucleopr…	EC:3.6.1.3; EC:3.6.4.13; EC:3.6.1.15	Adenosinetriphosphatase; RNA helicase; Nucleoside-triphosphate phosphatase	IPR014001 (SMART); IPR001650 (SMART); IPR011545 (PFAM); G3DSA:3.40.50.300 (GENE3D); G3DSA:3.40.50.300 (GENE3D); IPR001650 (PFAM); PTHR24031:SF418 (PANTHER); PTHR24031 (PANTHER); IPR000629 (PROSITE_PATTERNS); IPR001650 (PROSITE_PROFILES); IPR014014 (PROSITE_PROFILES); IPR014001 (PROSITE_PROFILES); cd17940 (CDD); cd18787 (CDD); IPR027417 (SUPERFAMILY)	F:GO:0003676; F:GO:0005524	F:nucleic acid binding; F:ATP binding
true	[INTERPRO, BLASTED, MAPPED, ANNOTATED]	tr|A0A158PL19|A0A158PL19_ANGCS	FF domain protein	896	20	0	87.71	3	C:GO:0030008; P:GO:0045292; P:GO:0048193	C:TRAPP complex; P:mRNA cis splicing, via spliceosome; P:Golgi vesicle transport			Coil (COILS); Coil (COILS); Coil (COILS); IPR002713 (SMART); IPR001202 (SMART); IPR001202 (PFAM); G3DSA:2.20.70.10 (GENE3D); IPR036517 (G3DSA:1.10.10.GENE3D); IPR036517 (G3DSA:1.10.10.GENE3D); G3DSA:3.30.1380.20 (GENE3D); IPR007194 (PFAM); G3DSA:2.20.70.10 (GENE3D); IPR036517 (G3DSA:1.10.10.GENE3D); IPR036517 (G3DSA:1.10.10.GENE3D); IPR002713 (PFAM); mobidb-lite (MOBIDB_LITE); mobidb-lite (MOBIDB…	F:GO:0005515; C:GO:0030008; P:GO:0045292; P:GO:0048193	F:protein binding; C:TRAPP complex; P:mRNA cis splicing, via spliceosome; P:Golgi vesicle transport
true	[INTERPRO, BLASTED, MAPPED, ANNOTATED]	tr|A0A158PL08|A0A158PL08_ANGCS	UDP-Glucose Glycoprotein glucosylTransferase	1531	20	0	71.39	11	F:GO:0003735; F:GO:0003980; C:GO:0005783; C:GO:0005840; P:GO:0006412; P:GO:0018279; P:GO:0030968; F:GO:0051082; P:GO:0061062; P:GO:0071712; P:GO:0097359	F:structural constituent of ribosome; F:UDP-glucose:glycoprotein glucosyltransferase activity; C:endoplasmic reticulum; C:ribosome; P:translation; P:protein N-linked glycosylation via asparagine; P:endoplasmic reticulum unfolded protein response; F:unfolded protein binding; P:regulation of nematode larval development; P:ER-associated misfolded protein catabolic process; P:UDP-glucosylation			Coil (COILS); IPR029044 (G3DSA:3.90.550.GENE3D); IPR040525 (PFAM); IPR040693 (PFAM); IPR040692 (PFAM); IPR040497 (PFAM); IPR013025 (PFAM); IPR009448 (PFAM); IPR040694 (PFAM); IPR012677 (G3DSA:3.30.70.GENE3D); IPR009448 (PANTHER); CYTOPLASMIC_DOMAIN (PHOBIUS); TRANSMEMBRANE (PHOBIUS); NON_CYTOPLASMIC_DOMAIN (PHOBIUS); IPR029044 (SUPERFAMILY); IPR012678 (SUPERFAMILY)	F:GO:0003735; F:GO:0003980; C:GO:0005840; P:GO:0006412; P:GO:0006486	F:structural constituent of ribosome; F:UDP-glucose:glycoprotein glucosyltransferase activity; C:ribosome; P:translation; P:protein glycosylation
true	[INTERPRO, BLASTED, MAPPED, ANNOTATED]	tr|A0A158PKV1|A0A158PKV1_ANGCS	PAN domain protein	310	20	0	70.68	1	C:GO:0016020	C:membrane			IPR003609 (SMART); IPR003609 (PFAM); PTHR47327 (PANTHER); PTHR47327:SF1 (PANTHER); IPR003609 (PROSITE_PROFILES); cd01099 (CDD); SSF57414 (SUPERFAMILY)	no GO terms	no GO terms
true	[INTERPRO, BLASTED, MAPPED, ANNOTATED]	tr|A0A158PKS8|A0A158PKS8_ANGCS	Intermediate filament protein ifa-1	567	20	0	96.94	2	C:GO:0005737; C:GO:0005882	C:cytoplasm; C:intermediate filament			Coil (COILS); Coil (COILS); Coil (COILS); Coil (COILS); Coil (COILS); Coil (COILS); IPR039008 (SMART); IPR039008 (PFAM); G3DSA:1.20.5.500 (GENE3D); IPR016451 (PIRSF); IPR036415 (G3DSA:2.60.40.GENE3D); IPR042180 (G3DSA:1.20.5.GENE3D); IPR042180 (G3DSA:1.20.5.GENE3D); G3DSA:1.20.5.170 (GENE3D); mobidb-lite (MOBIDB_LITE); mobidb-lite (MOBIDB_LITE); PTHR45721:SF9 (PANTHER); PTHR45721 (PANTHER); IPR01…	no GO terms	no GO terms
true	[INTERPRO, BLASTED, MAPPED, ANNOTATED]	tr|A0A158PKS3|A0A158PKS3_ANGCS	formate--tetrahydrofolate ligase	840	20	0	86.94	11	F:GO:0004329; F:GO:0004477; F:GO:0004488; F:GO:0004888; F:GO:0005524; C:GO:0005737; P:GO:0007606; P:GO:0009113; P:GO:0009257; C:GO:0016021; P:GO:0055114	F:formate-tetrahydrofolate ligase activity; F:methenyltetrahydrofolate cyclohydrolase activity; F:methylenetetrahydrofolate dehydrogenase (NADP+) activity; F:transmembrane signaling receptor activity; F:ATP binding; C:cytoplasm; P:sensory perception of chemical stimulus; P:purine nucleobase biosynthetic process; P:10-formyltetrahydrofolate biosynthetic process; C:integral component of membrane; P…	EC:6.3.4.3; EC:3.5.4.9; EC:1.5.1.5	Formate--tetrahydrofolate ligase; Methenyltetrahydrofolate cyclohydrolase; Methylenetetrahydrofolate dehydrogenase (NADP(+))	IPR000672 (PRINTS); G3DSA:3.40.50.10860 (GENE3D); IPR020630 (PFAM); IPR020631 (PFAM); G3DSA:1.10.8.770 (GENE3D); IPR000559 (PFAM); G3DSA:3.10.410.10 (GENE3D); G3DSA:3.40.50.720 (GENE3D); PTHR43274 (PANTHER); PTHR43274:SF4 (PANTHER); PTHR43274 (PANTHER); PTHR43274:SF4 (PANTHER); IPR020628 (PROSITE_PATTERNS); IPR020867 (PROSITE_PATTERNS); IPR020628 (PROSITE_PATTERNS); IPR000559 (HAMAP); cd00477 (CD…	F:GO:0003824; F:GO:0004329; F:GO:0004488; F:GO:0005524; P:GO:0055114	F:catalytic activity; F:formate-tetrahydrofolate ligase activity; F:methylenetetrahydrofolate dehydrogenase (NADP+) activity; F:ATP binding; P:oxidation-reduction process
true	[INTERPRO, BLASTED, MAPPED]	tr|A0A158PKM5|A0A158PKM5_ANGCS	fibronectin type III domain protein	475	20	0	69.11	1	C:GO:0005576	C:extracellular region			IPR013783 (G3DSA:2.60.40.GENE3D); IPR013783 (G3DSA:2.60.40.GENE3D); IPR013783 (G3DSA:2.60.40.GENE3D); PTHR24366 (PANTHER); PTHR24366:SF45 (PANTHER); IPR003961 (PROSITE_PROFILES); IPR003961 (PROSITE_PROFILES); IPR007110 (PROSITE_PROFILES); IPR003961 (CDD); IPR003961 (CDD); cd00096 (CDD); IPR036179 (SUPERFAMILY); IPR036116 (SUPERFAMILY)	F:GO:0005515	F:protein binding
true	[INTERPRO, BLASTED, MAPPED, ANNOTATED]	tr|A0A158PKI4|A0A158PKI4_ANGCS	leucine Rich repeat-containing domain protein	808	20	0	70.02	1	C:GO:0016021	C:integral component of membrane			Coil (COILS); SM00365 (SMART); IPR003591 (SMART); SM00364 (SMART); IPR032675 (G3DSA:3.80.10.GENE3D); IPR032675 (G3DSA:3.80.10.GENE3D); IPR032675 (G3DSA:3.80.10.GENE3D); IPR001611 (PFAM); PTHR24366 (PANTHER); CYTOPLASMIC_DOMAIN (PHOBIUS); NON_CYTOPLASMIC_DOMAIN (PHOBIUS); TRANSMEMBRANE (PHOBIUS); IPR001611 (PROSITE_PROFILES); IPR001611 (PROSITE_PROFILES); IPR001611 (PROSITE_PROFILES); IPR001611 (P…	F:GO:0005515	F:protein binding
true	[INTERPRO, BLASTED, MAPPED, ANNOTATED]	tr|A0A158PKE8|A0A158PKE8_ANGCS	RNA recognition motif domain containing protein	280	20	5.26694e-158	94.42	1	F:GO:0003723	F:RNA binding			IPR003954 (SMART); IPR000504 (SMART); IPR012677 (G3DSA:3.30.70.GENE3D); IPR012677 (G3DSA:3.30.70.GENE3D); IPR000504 (PFAM); PTHR10352 (PANTHER); PTHR10352:SF23 (PANTHER); IPR000504 (PROSITE_PROFILES); IPR000504 (PROSITE_PROFILES); cd12353 (CDD); IPR035979 (SUPERFAMILY); IPR035979 (SUPERFAMILY)	F:GO:0003676	F:nucleic acid binding
true	[INTERPRO]	tr|A0A158PK95|A0A158PK95_ANGCS	Uncharacterized protein OS=Angiostrongylus costaricensis OX=334426 GN=ACOC_LOCUS9774 PE=4 SV=1	4161									IPR003598 (SMART); IPR003599 (SMART); IPR013783 (G3DSA:2.60.40.GENE3D); IPR013783 (G3DSA:2.60.40.GENE3D); IPR013783 (G3DSA:2.60.40.GENE3D); IPR013783 (G3DSA:2.60.40.GENE3D); IPR013098 (PFAM); IPR010939 (PFAM); IPR013783 (G3DSA:2.60.40.GENE3D); IPR013783 (G3DSA:2.60.40.GENE3D); PTHR13817:SF113 (PANTHER); PTHR13817:SF113 (PANTHER); PTHR13817:SF113 (PANTHER); PTHR13817 (PANTHER); PTHR13817 (PANTHER)…	no GO terms	no GO terms
true	[INTERPRO, BLASTED, MAPPED, ANNOTATED]	tr|A0A158PK79|A0A158PK79_ANGCS	Hexokinase	569	20	0	70.55	7	P:GO:0001678; F:GO:0004396; F:GO:0005524; F:GO:0005536; C:GO:0005623; P:GO:0006096; P:GO:0046835	P:cellular glucose homeostasis; F:hexokinase activity; F:ATP binding; F:glucose binding; C:cell; P:glycolytic process; P:carbohydrate phosphorylation	EC:2.7.1.1	Hexokinase	PR00475 (PRINTS); IPR022672 (PFAM); G3DSA:3.30.420.40 (GENE3D); G3DSA:3.40.367.20 (GENE3D); IPR022673 (PFAM); G3DSA:3.40.367.20 (GENE3D); mobidb-lite (MOBIDB_LITE); mobidb-lite (MOBIDB_LITE); IPR001312 (PANTHER); IPR001312 (PANTHER); PTHR19443:SF33 (PANTHER); PTHR19443:SF33 (PANTHER); IPR001312 (PROSITE_PROFILES); cd00012 (CDD); IPR043129 (SUPERFAMILY); IPR043129 (SUPERFAMILY); TMhelix (TMHMM)	P:GO:0001678; F:GO:0004396; F:GO:0005524; F:GO:0005536; P:GO:0005975; F:GO:0016773	P:cellular glucose homeostasis; F:hexokinase activity; F:ATP binding; F:glucose binding; P:carbohydrate metabolic process; F:phosphotransferase activity, alcohol group as acceptor
true	[INTERPRO, BLASTED, MAPPED, ANNOTATED]	tr|A0A158PK52|A0A158PK52_ANGCS	glucose-6-phosphate dehydrogenase	518	20	0	88.76	5	F:GO:0004345; C:GO:0005829; P:GO:0006006; P:GO:0006098; F:GO:0050661	F:glucose-6-phosphate dehydrogenase activity; C:cytosol; P:glucose metabolic process; P:pentose-phosphate shunt; F:NADP binding	EC:1.1.1.49	Glucose-6-phosphate dehydrogenase (NADP(+))	IPR001282 (PRINTS); IPR022674 (PFAM); G3DSA:3.30.360.10 (GENE3D); IPR001282 (TIGRFAM); IPR001282 (PIRSF); G3DSA:3.40.50.720 (GENE3D); IPR022675 (PFAM); IPR001282 (PANTHER); PTHR23429:SF0 (PANTHER); IPR019796 (PROSITE_PATTERNS); IPR001282 (HAMAP); SSF55347 (SUPERFAMILY); IPR036291 (SUPERFAMILY)	F:GO:0004345; P:GO:0006006; F:GO:0016614; F:GO:0050661; P:GO:0055114	F:glucose-6-phosphate dehydrogenase activity; P:glucose metabolic process; F:oxidoreductase activity, acting on CH-OH group of donors; F:NADP binding; P:oxidation-reduction process
true	[INTERPRO, BLASTED, MAPPED]	tr|A0A158PK32|A0A158PK32_ANGCS	surface-associated antigen 1	113	20	4.90431e-75	81.27	2	C:GO:0016020; C:GO:0016021	C:membrane; C:integral component of membrane			Coil (COILS); NON_CYTOPLASMIC_DOMAIN (PHOBIUS); TRANSMEMBRANE (PHOBIUS); CYTOPLASMIC_DOMAIN (PHOBIUS)	no GO terms	no GO terms
true	[INTERPRO, BLASTED, MAPPED, ANNOTATED]	tr|A0A158PJU9|A0A158PJU9_ANGCS	palmitoyl protein thioesterase	312	20	0	81.62	8	P:GO:0002084; C:GO:0005764; P:GO:0006898; P:GO:0007005; F:GO:0008474; P:GO:0009791; P:GO:0018991; P:GO:0044257	P:protein depalmitoylation; C:lysosome; P:receptor-mediated endocytosis; P:mitochondrion organization; F:palmitoyl-(protein) hydrolase activity; P:post-embryonic development; P:oviposition; P:cellular protein catabolic process	EC:3.1.2.22	Palmitoyl-protein hydrolase	IPR002472 (PRINTS); IPR002472 (PFAM); IPR029058 (G3DSA:3.40.50.GENE3D); IPR030294 (PTHR11247:PANTHER); PTHR11247 (PANTHER); SIGNAL_PEPTIDE_H_REGION (PHOBIUS); SIGNAL_PEPTIDE_C_REGION (PHOBIUS); NON_CYTOPLASMIC_DOMAIN (PHOBIUS); SIGNAL_PEPTIDE (PHOBIUS); SIGNAL_PEPTIDE_N_REGION (PHOBIUS); PS51257 (PROSITE_PROFILES); SignalP-TM (SIGNALP_GRAM_POSITIVE); SignalP-noTM (SIGNALP_EUK); IPR029058 (SUPERFA…	P:GO:0002084; F:GO:0008474; F:GO:0098599	P:protein depalmitoylation; F:palmitoyl-(protein) hydrolase activity; F:palmitoyl hydrolase activity
true	[INTERPRO, BLASTED]	tr|A0A158PJT3|A0A158PJT3_ANGCS	p25-alpha	136	20	5.22134e-94	93.5						Coil (COILS); IPR008907 (PFAM); G3DSA:1.10.238.10 (GENE3D); IPR008907 (PANTHER); IPR011992 (SUPERFAMILY)	no GO terms	no GO terms
true	[INTERPRO, BLASTED, MAPPED, ANNOTATED]	tr|A0A158PJS4|A0A158PJS4_ANGCS	Ras family protein	619	20	0	88.79	39	P:GO:0000132; P:GO:0001764; P:GO:0002119; F:GO:0003924; F:GO:0005525; C:GO:0005623; C:GO:0005829; C:GO:0005856; C:GO:0005938; P:GO:0006464; P:GO:0006915; P:GO:0007015; P:GO:0007266; P:GO:0007369; P:GO:0008045; P:GO:0008360; C:GO:0009898; P:GO:0010172; P:GO:0015031; C:GO:0016021; F:GO:0019901; P:GO:0030865; P:GO:0030950; P:GO:0031103; P:GO:0031115; C:GO:0031410; P:GO:0032228; P:GO:0032956; P:GO:00…	P:establishment of mitotic spindle orientation; P:neuron migration; P:nematode larval development; F:GTPase activity; F:GTP binding; C:cell; C:cytosol; C:cytoskeleton; C:cell cortex; P:cellular protein modification process; P:apoptotic process; P:actin filament organization; P:Rho protein signal transduction; P:gastrulation; P:motor neuron axon guidance; P:regulation of cell shape; C:cytoplasmic …	EC:3.6.1.15	Nucleoside-triphosphate phosphatase	PR00449 (PRINTS); SM00173 (SMART); SM00174 (SMART); SM00175 (SMART); IPR017916 (PFAM); IPR008883 (PFAM); IPR016135 (G3DSA:3.10.110.GENE3D); IPR005225 (TIGRFAM); G3DSA:3.40.50.300 (GENE3D); IPR001806 (PFAM); mobidb-lite (MOBIDB_LITE); PTHR24072 (PANTHER); PTHR24072:SF169 (PANTHER); IPR008883 (PROSITE_PROFILES); IPR017916 (PROSITE_PROFILES); IPR003578 (PROSITE_PROFILES); cd01871 (CDD); IPR027417 (S…	F:GO:0003924; F:GO:0005525; P:GO:0006464; P:GO:0007264; P:GO:0015031	F:GTPase activity; F:GTP binding; P:cellular protein modification process; P:small GTPase mediated signal transduction; P:protein transport
true	[INTERPRO, BLASTED, MAPPED, ANNOTATED]	tr|A0A158PJL7|A0A158PJL7_ANGCS	Peroxidase skpo-1	536	20	0	77.34	10	P:GO:0002376; F:GO:0004601; C:GO:0005615; P:GO:0006979; P:GO:0008340; P:GO:0010629; F:GO:0020037; P:GO:0050830; P:GO:0055114; P:GO:0098869	P:immune system process; F:peroxidase activity; C:extracellular space; P:response to oxidative stress; P:determination of adult lifespan; P:negative regulation of gene expression; F:heme binding; P:defense response to Gram-positive bacterium; P:oxidation-reduction process; P:cellular oxidant detoxification	EC:1.11.1.7	Peroxidase	IPR019791 (PRINTS); IPR019791 (PFAM); IPR037120 (G3DSA:1.10.640.GENE3D); PTHR11475 (PANTHER); PTHR11475:SF22 (PANTHER); IPR019791 (PROSITE_PROFILES); IPR010255 (SUPERFAMILY)	F:GO:0004601; P:GO:0006979; F:GO:0020037; P:GO:0055114	F:peroxidase activity; P:response to oxidative stress; F:heme binding; P:oxidation-reduction process
true	[INTERPRO, BLASTED]	tr|A0A158PJG3|A0A158PJG3_ANGCS	CRE-LACT-1 protein	362	20	0	81.14						IPR001466 (PFAM); G3DSA:3.40.710.30 (GENE3D); PTHR43319 (PANTHER); PTHR43319:SF1 (PANTHER); IPR012338 (SUPERFAMILY)	no GO terms	no GO terms
true	[INTERPRO, BLASTED, MAPPED, ANNOTATED]	tr|A0A158PJC0|A0A158PJC0_ANGCS	Sec1 family protein	577	20	0	91.2	7	P:GO:0001956; P:GO:0007271; P:GO:0015031; P:GO:0016081; F:GO:0019905; C:GO:0030424; C:GO:0098793	P:positive regulation of neurotransmitter secretion; P:synaptic transmission, cholinergic; P:protein transport; P:synaptic vesicle docking; F:syntaxin binding; C:axon; C:presynapse			IPR001619 (PIRSF); IPR027482 (G3DSA:3.40.50.GENE3D); IPR001619 (PFAM); IPR043154 (G3DSA:3.40.50.GENE3D); IPR043127 (G3DSA:3.90.830.GENE3D); G3DSA:1.25.40.60 (GENE3D); IPR001619 (PANTHER); PTHR11679:SF35 (PANTHER); PTHR11679:SF35 (PANTHER); IPR001619 (PANTHER); IPR036045 (SUPERFAMILY)	P:GO:0006904; P:GO:0016192	P:vesicle docking involved in exocytosis; P:vesicle-mediated transport
true	[INTERPRO, BLASTED, MAPPED, ANNOTATED]	tr|A0A158PJA9|A0A158PJA9_ANGCS	Aminotransferase class-III domain containing protein	513	20	0	87.29	7	F:GO:0003676; F:GO:0003867; C:GO:0005634; C:GO:0005739; P:GO:0006281; P:GO:0009450; F:GO:0030170	F:nucleic acid binding; F:4-aminobutyrate transaminase activity; C:nucleus; C:mitochondrion; P:DNA repair; P:gamma-aminobutyric acid catabolic process; F:pyridoxal phosphate binding			IPR005814 (PFAM); IPR015422 (G3DSA:3.90.1150.GENE3D); IPR005814 (PIRSF); IPR015421 (G3DSA:3.40.640.GENE3D); PTHR43206:SF1 (PANTHER); PTHR43206 (PANTHER); NON_CYTOPLASMIC_DOMAIN (PHOBIUS); CYTOPLASMIC_DOMAIN (PHOBIUS); TRANSMEMBRANE (PHOBIUS); IPR005814 (CDD); IPR015424 (SUPERFAMILY)	F:GO:0003824; F:GO:0008483; F:GO:0030170	F:catalytic activity; F:transaminase activity; F:pyridoxal phosphate binding
true	[INTERPRO, BLASTED, MAPPED, ANNOTATED]	tr|A0A158PJ87|A0A158PJ87_ANGCS	putative cystathionine beta-synthase	469	20	0	82.59	2	F:GO:0003824; P:GO:0044272	F:catalytic activity; P:sulfur compound biosynthetic process			IPR001926 (PFAM); IPR036052 (G3DSA:3.40.50.GENE3D); IPR036052 (G3DSA:3.40.50.GENE3D); PTHR10314 (PANTHER); PTHR10314:SF163 (PANTHER); cd01561 (CDD); IPR036052 (SUPERFAMILY)	no GO terms	no GO terms
true	[INTERPRO, BLASTED, MAPPED, ANNOTATED]	tr|A0A158PJ76|A0A158PJ76_ANGCS	immunoglobulin I-set domain protein	1203	20	0	59.79	2	C:GO:0031012; P:GO:0071711	C:extracellular matrix; P:basement membrane organization			IPR003598 (SMART); IPR003599 (SMART); IPR013783 (G3DSA:2.60.40.GENE3D); IPR013783 (G3DSA:2.60.40.GENE3D); IPR013783 (G3DSA:2.60.40.GENE3D); IPR013783 (G3DSA:2.60.40.GENE3D); IPR013783 (G3DSA:2.60.40.GENE3D); IPR013783 (G3DSA:2.60.40.GENE3D); IPR013783 (G3DSA:2.60.40.GENE3D); PF13927 (PFAM); IPR007110 (PFAM); IPR013783 (G3DSA:2.60.40.GENE3D); IPR013783 (G3DSA:2.60.40.GENE3D); IPR013783 (G3DSA:2.60…	no GO terms	no GO terms
true	[INTERPRO, BLASTED, MAPPED, ANNOTATED]	tr|A0A158PJ75|A0A158PJ75_ANGCS	EGF-like domain-containing protein	1480	20	0	64.39	4	F:GO:0005201; F:GO:0005515; C:GO:0005604; P:GO:0034769	F:extracellular matrix structural constituent; F:protein binding; C:basement membrane; P:basement membrane disassembly			IPR003599 (SMART); IPR003598 (SMART); IPR013783 (G3DSA:2.60.40.GENE3D); IPR013783 (G3DSA:2.60.40.GENE3D); IPR013783 (G3DSA:2.60.40.GENE3D); PF13927 (PFAM); IPR013783 (G3DSA:2.60.40.GENE3D); IPR013783 (G3DSA:2.60.40.GENE3D); IPR013783 (G3DSA:2.60.40.GENE3D); IPR013098 (PFAM); IPR013783 (G3DSA:2.60.40.GENE3D); IPR013783 (G3DSA:2.60.40.GENE3D); PTHR23277:SF107 (PANTHER); PTHR23277 (PANTHER); PTHR232…	no GO terms	no GO terms
true	[INTERPRO, BLASTED, MAPPED, ANNOTATED]	tr|A0A158PIW7|A0A158PIW7_ANGCS	acetyl-CoA C-acetyltransferase	658	20	0	91.73	3	F:GO:0003985; C:GO:0005739; P:GO:0006635	F:acetyl-CoA C-acetyltransferase activity; C:mitochondrion; P:fatty acid beta-oxidation	EC:2.3.1.16; EC:2.3.1.9	Acetyl-CoA C-acyltransferase; Acetyl-CoA C-acetyltransferase	Coil (COILS); IPR020617 (PFAM); IPR008978 (G3DSA:2.60.40.GENE3D); IPR002155 (TIGRFAM); IPR020616 (PFAM); IPR007052 (PFAM); IPR016039 (G3DSA:3.40.47.GENE3D); IPR025934 (PFAM); IPR016039 (G3DSA:3.40.47.GENE3D); mobidb-lite (MOBIDB_LITE); mobidb-lite (MOBIDB_LITE); PTHR18919:SF107 (PANTHER); PTHR18919 (PANTHER); IPR020613 (PROSITE_PATTERNS); IPR020610 (PROSITE_PATTERNS); IPR020615 (PROSITE_PATTERNS)…	F:GO:0003824; F:GO:0016747	F:catalytic activity; F:transferase activity, transferring acyl groups other than amino-acyl groups
true	[INTERPRO, BLASTED, MAPPED, ANNOTATED]	tr|A0A158PIR3|A0A158PIR3_ANGCS	phosphoglucomutase/phosphomannomutase, alpha/beta/alpha domain II	427	20	0	85.89	3	F:GO:0000287; P:GO:0005975; F:GO:0016868	F:magnesium ion binding; P:carbohydrate metabolic process; F:intramolecular transferase activity, phosphotransferases			IPR005841 (PRINTS); G3DSA:3.40.120.10 (GENE3D); G3DSA:3.40.120.10 (GENE3D); G3DSA:3.40.120.10 (GENE3D); IPR005845 (PFAM); IPR005844 (PFAM); IPR005846 (PFAM); PTHR45745 (PANTHER); IPR016066 (PROSITE_PATTERNS); cd05799 (CDD); IPR016055 (SUPERFAMILY); IPR016055 (SUPERFAMILY); IPR016055 (SUPERFAMILY)	F:GO:0000287; P:GO:0005975; F:GO:0016868	F:magnesium ion binding; P:carbohydrate metabolic process; F:intramolecular transferase activity, phosphotransferases
true	[INTERPRO, BLASTED]	tr|A0A158PIN5|A0A158PIN5_ANGCS	fasciclin domain protein	583	20	0	67.93						IPR000782 (SMART); IPR036378 (G3DSA:2.30.180.GENE3D); IPR000782 (PFAM); IPR036378 (G3DSA:2.30.180.GENE3D); PTHR10900 (PANTHER); PTHR10900:SF110 (PANTHER); SIGNAL_PEPTIDE_C_REGION (PHOBIUS); NON_CYTOPLASMIC_DOMAIN (PHOBIUS); SIGNAL_PEPTIDE (PHOBIUS); SIGNAL_PEPTIDE_H_REGION (PHOBIUS); SIGNAL_PEPTIDE_N_REGION (PHOBIUS); IPR000782 (PROSITE_PROFILES); SignalP-TM (SIGNALP_GRAM_POSITIVE); SignalP-noTM …	no GO terms	no GO terms
true	[INTERPRO, BLASTED]	tr|A0A158PIM3|A0A158PIM3_ANGCS	Neurotransmitter-gated ion-channel ligand-binding and Neurotransmitter-gated ion-channel transmembrane region domain containing protein	391	20	0	64.82						no IPS match	no IPS match	no IPS match
true	[INTERPRO, BLASTED, MAPPED]	tr|A0A158PIM0|A0A158PIM0_ANGCS	Nuclear Pore complex Protein	2029	20	0	73.07	4	C:GO:0005643; P:GO:0006406; F:GO:0017056; P:GO:1901673	C:nuclear pore; P:mRNA export from nucleus; F:structural constituent of nuclear pore; P:regulation of mitotic spindle assembly			Coil (COILS); Coil (COILS); Coil (COILS); Coil (COILS); Coil (COILS); Coil (COILS); Coil (COILS); Coil (COILS); Coil (COILS); Coil (COILS); Coil (COILS); Coil (COILS); Coil (COILS); Coil (COILS); Coil (COILS); Coil (COILS); Coil (COILS); Coil (COILS); Coil (COILS); Coil (COILS); Coil (COILS); Coil (COILS); Coil (COILS); Coil (COILS); mobidb-lite (MOBIDB_LITE); mobidb-lite (MOBIDB_LITE); mobidb-li…	no GO terms	no GO terms
true	[INTERPRO, BLASTED, MAPPED, ANNOTATED]	tr|A0A158PIJ8|A0A158PIJ8_ANGCS	DUF5110 domain-containing protein	878	20	0	69.68	4	F:GO:0004558; C:GO:0005764; P:GO:0005980; F:GO:0030246	F:alpha-1,4-glucosidase activity; C:lysosome; P:glycogen catabolic process; F:carbohydrate binding	EC:3.2.1.20	Alpha-glucosidase	IPR013780 (G3DSA:2.60.40.GENE3D); G3DSA:3.20.20.80 (GENE3D); IPR000322 (PFAM); IPR013780 (G3DSA:2.60.40.GENE3D); IPR000322 (PFAM); G3DSA:3.20.20.80 (GENE3D); IPR025887 (PFAM); G3DSA:2.60.40.1760 (GENE3D); PTHR22762 (PANTHER); PTHR22762:SF139 (PANTHER); PTHR22762 (PANTHER); NON_CYTOPLASMIC_DOMAIN (PHOBIUS); SIGNAL_PEPTIDE (PHOBIUS); SIGNAL_PEPTIDE_N_REGION (PHOBIUS); SIGNAL_PEPTIDE_H_REGION (PHOBI…	F:GO:0003824; F:GO:0004553; P:GO:0005975; F:GO:0030246	F:catalytic activity; F:hydrolase activity, hydrolyzing O-glycosyl compounds; P:carbohydrate metabolic process; F:carbohydrate binding
true	[INTERPRO, BLASTED, MAPPED, ANNOTATED]	tr|A0A158PIJ6|A0A158PIJ6_ANGCS	EGF-like domain protein	2075	20	0	81.3	10	F:GO:0005509; F:GO:0005515; C:GO:0005737; C:GO:0005856; C:GO:0005886; P:GO:0007155; P:GO:0007275; C:GO:0016021; C:GO:0030056; C:GO:0098733	F:calcium ion binding; F:protein binding; C:cytoplasm; C:cytoskeleton; C:plasma membrane; P:cell adhesion; P:multicellular organism development; C:integral component of membrane; C:hemidesmosome; C:hemidesmosome associated protein complex			PR00453 (PRINTS); IPR000082 (SMART); IPR000742 (SMART); IPR002035 (SMART); IPR001881 (SMART); G3DSA:2.10.25.10 (GENE3D); IPR002035 (PFAM); G3DSA:2.90.20.10 (GENE3D); IPR024731 (PFAM); IPR036465 (G3DSA:3.40.50.GENE3D); IPR000742 (PFAM); G3DSA:2.10.25.10 (GENE3D); G3DSA:2.10.25.10 (GENE3D); G3DSA:2.10.25.10 (GENE3D); G3DSA:2.10.25.10 (GENE3D); G3DSA:2.10.25.10 (GENE3D); IPR013032 (PFAM); PIRSF03631…	F:GO:0005509	F:calcium ion binding
true	[INTERPRO, BLASTED, MAPPED, ANNOTATED]	tr|A0A158PIJ3|A0A158PIJ3_ANGCS	saccharopine dehydrogenase	125	20	4.53087e-85	88.98	7	C:GO:0005739; C:GO:0005811; C:GO:0005886; P:GO:0009247; C:GO:0016021; F:GO:0016491; P:GO:0055114	C:mitochondrion; C:lipid droplet; C:plasma membrane; P:glycolipid biosynthetic process; C:integral component of membrane; F:oxidoreductase activity; P:oxidation-reduction process			IPR005097 (PFAM); G3DSA:3.40.50.720 (GENE3D); PTHR12286:SF5 (PANTHER); PTHR12286 (PANTHER); IPR036291 (SUPERFAMILY)	F:GO:0016491; P:GO:0055114	F:oxidoreductase activity; P:oxidation-reduction process
true	[INTERPRO, BLASTED, MAPPED, ANNOTATED]	tr|A0A158PIG8|A0A158PIG8_ANGCS	Protein CBG03940	289	20	0	81.01	1	C:GO:0005892	C:acetylcholine-gated channel complex			PTHR33748 (PANTHER); PTHR33748:SF5 (PANTHER); NON_CYTOPLASMIC_DOMAIN (PHOBIUS); CYTOPLASMIC_DOMAIN (PHOBIUS); TRANSMEMBRANE (PHOBIUS); TMhelix (TMHMM)	no GO terms	no GO terms
true	[INTERPRO, BLASTED, MAPPED, ANNOTATED]	tr|A0A158PI86|A0A158PI86_ANGCS	Calponin-homology (CH) domain-containing protein	188	20	1.99047e-137	88.37	2	F:GO:0003779; P:GO:0031032	F:actin binding; P:actomyosin structure organization			IPR003096 (PRINTS); IPR001715 (SMART); IPR036872 (G3DSA:1.10.418.GENE3D); IPR001715 (PFAM); IPR000557 (PFAM); PTHR47385:SF3 (PANTHER); PTHR47385 (PANTHER); IPR000557 (PROSITE_PROFILES); IPR001715 (PROSITE_PROFILES); IPR001715 (CDD); IPR036872 (SUPERFAMILY)	F:GO:0005515	F:protein binding
true	[INTERPRO, BLASTED, MAPPED, ANNOTATED]	tr|A0A158PI84|A0A158PI84_ANGCS	Probable ATP-citrate synthase	1106	20	0	87.41	8	F:GO:0003878; F:GO:0005524; C:GO:0005829; P:GO:0006085; P:GO:0006101; P:GO:0006633; F:GO:0046872; F:GO:0048037	F:ATP citrate synthase activity; F:ATP binding; C:cytosol; P:acetyl-CoA biosynthetic process; P:citrate metabolic process; P:fatty acid biosynthetic process; F:metal ion binding; F:cofactor binding	EC:2.3.3.8	ATP citrate synthase	IPR013815 (G3DSA:3.30.1490.GENE3D); IPR002020 (PFAM); IPR016102 (G3DSA:3.40.50.GENE3D); IPR003781 (PFAM); G3DSA:3.40.50.720 (GENE3D); G3DSA:3.30.470.20 (GENE3D); IPR014608 (PIRSF); IPR005811 (PFAM); IPR016102 (G3DSA:3.40.50.GENE3D); IPR016143 (G3DSA:1.10.230.GENE3D); IPR032263 (PFAM); PTHR23118:SF4 (PANTHER); PTHR23118 (PANTHER); IPR017866 (PROSITE_PATTERNS); IPR033847 (PROSITE_PATTERNS); cd06100…	F:GO:0003824; F:GO:0003878; F:GO:0005524; P:GO:0006085; P:GO:0006101; F:GO:0046912; F:GO:0048037	F:catalytic activity; F:ATP citrate synthase activity; F:ATP binding; P:acetyl-CoA biosynthetic process; P:citrate metabolic process; F:transferase activity, transferring acyl groups, acyl groups converted into alkyl on transfer; F:cofactor binding
true	[INTERPRO, BLASTED, MAPPED, ANNOTATED]	tr|A0A158PI04|A0A158PI04_ANGCS	unnamed protein product	267	20	2.85534e-90	90.82	1	C:GO:0016021	C:integral component of membrane			Coil (COILS); mobidb-lite (MOBIDB_LITE); mobidb-lite (MOBIDB_LITE); TRANSMEMBRANE (PHOBIUS); NON_CYTOPLASMIC_DOMAIN (PHOBIUS); CYTOPLASMIC_DOMAIN (PHOBIUS); TMhelix (TMHMM)	no GO terms	no GO terms
true	[INTERPRO, BLASTED, MAPPED, ANNOTATED]	tr|A0A158PHZ0|A0A158PHZ0_ANGCS	myosin head	2002	20	0	91.01	8	F:GO:0003774; F:GO:0005524; C:GO:0005863; P:GO:0007626; C:GO:0016459; C:GO:0031672; F:GO:0051015; P:GO:0060279	F:motor activity; F:ATP binding; C:striated muscle myosin thick filament; P:locomotory behavior; C:myosin complex; C:A band; F:actin filament binding; P:positive regulation of ovulation	EC:3.6.1.15	Nucleoside-triphosphate phosphatase	Coil (COILS); Coil (COILS); Coil (COILS); Coil (COILS); Coil (COILS); Coil (COILS); Coil (COILS); Coil (COILS); Coil (COILS); Coil (COILS); Coil (COILS); Coil (COILS); Coil (COILS); IPR001609 (PRINTS); IPR001609 (SMART); G3DSA:3.30.70.3240 (GENE3D); IPR027401 (G3DSA:4.10.270.GENE3D); IPR001609 (PFAM); IPR002928 (PFAM); G3DSA:1.20.58.530 (GENE3D); G3DSA:1.20.120.720 (GENE3D); G3DSA:1.20.5.340 (GEN…	F:GO:0003774; F:GO:0005524; C:GO:0016459; F:GO:0051015	F:motor activity; F:ATP binding; C:myosin complex; F:actin filament binding
true	[INTERPRO, BLASTED, MAPPED, ANNOTATED]	tr|A0A158PHW9|A0A158PHW9_ANGCS	glycosyl hydrolase family 20, catalytic domain protein	391	20	0	73.94	3	P:GO:0005975; F:GO:0015929; C:GO:0016020	P:carbohydrate metabolic process; F:hexosaminidase activity; C:membrane			IPR015883 (PFAM); G3DSA:3.20.20.80 (GENE3D); PTHR21040:SF4 (PANTHER); IPR038901 (PANTHER); cd06565 (CDD); IPR017853 (SUPERFAMILY)	F:GO:0004553; P:GO:0005975; F:GO:0015929	F:hydrolase activity, hydrolyzing O-glycosyl compounds; P:carbohydrate metabolic process; F:hexosaminidase activity
true	[INTERPRO, BLASTED, MAPPED, ANNOTATED]	tr|A0A158PHV4|A0A158PHV4_ANGCS	vacuolar protein sorting-associated protein 35	809	20	0	86.25	9	C:GO:0005770; C:GO:0005829; P:GO:0006886; C:GO:0030425; C:GO:0030906; P:GO:0042147; C:GO:0043025; P:GO:1903539; P:GO:1905606	C:late endosome; C:cytosol; P:intracellular protein transport; C:dendrite; C:retromer, cargo-selective complex; P:retrograde transport, endosome to Golgi; C:neuronal cell body; P:protein localization to postsynaptic membrane; P:regulation of presynapse assembly			IPR005378 (PFAM); IPR005378 (PIRSF); IPR042491 (G3DSA:1.25.40.GENE3D); IPR005378 (PANTHER); PTHR11099:SF0 (PANTHER)	P:GO:0015031; C:GO:0030906; P:GO:0042147	P:protein transport; C:retromer, cargo-selective complex; P:retrograde transport, endosome to Golgi
true	[INTERPRO, BLASTED, MAPPED, ANNOTATED]	tr|A0A158PHT5|A0A158PHT5_ANGCS	ABC transporter, ATP-binding protein	860	20	0	78.88	5	F:GO:0005524; C:GO:0016021; F:GO:0016887; F:GO:0042626; P:GO:0055085	F:ATP binding; C:integral component of membrane; F:ATPase activity; F:ATPase-coupled transmembrane transporter activity; P:transmembrane transport	EC:3.6.1.3; EC:3.6.1.15	Adenosinetriphosphatase; Nucleoside-triphosphate phosphatase	Coil (COILS); IPR003593 (SMART); IPR003439 (PFAM); IPR011527 (PFAM); IPR039421 (PANTHER); PTHR24221:SF170 (PANTHER); IPR039421 (PANTHER); IPR017871 (PROSITE_PATTERNS); TRANSMEMBRANE (PHOBIUS); CYTOPLASMIC_DOMAIN (PHOBIUS); TRANSMEMBRANE (PHOBIUS); CYTOPLASMIC_DOMAIN (PHOBIUS); CYTOPLASMIC_DOMAIN (PHOBIUS); NON_CYTOPLASMIC_DOMAIN (PHOBIUS); TRANSMEMBRANE (PHOBIUS); TRANSMEMBRANE (PHOBIUS); CYTOPLA…	F:GO:0005524; C:GO:0016021; F:GO:0016887; F:GO:0042626; P:GO:0055085	F:ATP binding; C:integral component of membrane; F:ATPase activity; F:ATPase-coupled transmembrane transporter activity; P:transmembrane transport
true	[INTERPRO, BLASTED, MAPPED, ANNOTATED]	tr|A0A158PHS7|A0A158PHS7_ANGCS	Probable cytoplasmic aconitate hydratase	857	20	0	80.84	11	F:GO:0003723; F:GO:0003994; C:GO:0005623; C:GO:0005739; C:GO:0005829; P:GO:0006099; P:GO:0006101; P:GO:0006879; F:GO:0046872; F:GO:0047780; F:GO:0051539	F:RNA binding; F:aconitate hydratase activity; C:cell; C:mitochondrion; C:cytosol; P:tricarboxylic acid cycle; P:citrate metabolic process; P:cellular iron ion homeostasis; F:metal ion binding; F:citrate dehydratase activity; F:4 iron, 4 sulfur cluster binding	EC:4.2.1.3	Aconitate hydratase	IPR001030 (PRINTS); G3DSA:3.30.499.20 (GENE3D); IPR015931 (G3DSA:3.30.499.GENE3D); IPR006249 (TIGRFAM); IPR000573 (PFAM); IPR015928 (G3DSA:3.20.19.GENE3D); G3DSA:1.10.1440.20 (GENE3D); IPR001030 (PFAM); PTHR11670:SF54 (PANTHER); IPR006249 (PANTHER); IPR006249 (PANTHER); IPR018136 (PROSITE_PATTERNS); IPR018136 (PROSITE_PATTERNS); cd01580 (CDD); cd01586 (CDD); IPR036008 (SUPERFAMILY); SSF52016 (SUP…	no GO terms	no GO terms
true	[INTERPRO, BLASTED, MAPPED, ANNOTATED]	tr|A0A158PHS4|A0A158PHS4_ANGCS	methyltransferase domain protein	335	20	0	81.69	2	F:GO:0008168; P:GO:0032259	F:methyltransferase activity; P:methylation			IPR013216 (PFAM); G3DSA:3.40.50.150 (GENE3D); PTHR45581 (PANTHER); cd02440 (CDD); IPR029063 (SUPERFAMILY)	F:GO:0008168	F:methyltransferase activity
true	[INTERPRO, BLASTED, MAPPED, ANNOTATED]	tr|A0A158PHM2|A0A158PHM2_ANGCS	phosphoglycolate/pyridoxal phosphate phosphatase family protein	375	20	0	76.06	4	F:GO:0003677; C:GO:0005739; P:GO:0016311; F:GO:0016791	F:DNA binding; C:mitochondrion; P:dephosphorylation; F:phosphatase activity			IPR023214 (G3DSA:3.40.50.GENE3D); IPR023214 (G3DSA:3.40.50.GENE3D); IPR006357 (PFAM); PF13242 (PFAM); IPR006357 (TIGRFAM); IPR006349 (TIGRFAM); mobidb-lite (MOBIDB_LITE); PTHR19288:SF6 (PANTHER); PTHR19288 (PANTHER); IPR011008 (SUPERFAMILY); IPR036412 (SUPERFAMILY)	F:GO:0016791	F:phosphatase activity
true	[INTERPRO, BLASTED]	tr|A0A158PHM1|A0A158PHM1_ANGCS	ML domain protein	140	20	1.37878e-80	65.84						IPR003172 (PFAM); G3DSA:2.60.40.770 (GENE3D); mobidb-lite (MOBIDB_LITE); IPR014756 (SUPERFAMILY)	no GO terms	no GO terms
true	[INTERPRO, BLASTED, MAPPED, ANNOTATED]	tr|A0A158PHJ6|A0A158PHJ6_ANGCS	minus agglutinin	979	20	0	65.73	3	P:GO:0000226; C:GO:0005874; F:GO:0008017	P:microtubule cytoskeleton organization; C:microtubule; F:microtubule binding			Coil (COILS); Coil (COILS); mobidb-lite (MOBIDB_LITE); mobidb-lite (MOBIDB_LITE); mobidb-lite (MOBIDB_LITE); mobidb-lite (MOBIDB_LITE); mobidb-lite (MOBIDB_LITE); mobidb-lite (MOBIDB_LITE); mobidb-lite (MOBIDB_LITE); mobidb-lite (MOBIDB_LITE); PTHR13843:SF12 (PANTHER); IPR026074 (PANTHER)	P:GO:0000226; C:GO:0005874; F:GO:0008017	P:microtubule cytoskeleton organization; C:microtubule; F:microtubule binding
true	[INTERPRO, BLASTED, MAPPED]	tr|A0A158PHF5|A0A158PHF5_ANGCS	Calponin-homology (CH) domain-containing protein	142	20	4.83512e-99	90.98	1	C:GO:0030016	C:myofibril			IPR003096 (PRINTS); IPR001715 (SMART); IPR001715 (PFAM); IPR036872 (G3DSA:1.10.418.GENE3D); PTHR18959 (PANTHER); PTHR18959:SF85 (PANTHER); IPR001715 (PROSITE_PROFILES); IPR001715 (CDD); IPR036872 (SUPERFAMILY)	F:GO:0005515	F:protein binding
true	[INTERPRO, BLASTED, MAPPED, ANNOTATED]	tr|A0A158PHF2|A0A158PHF2_ANGCS	laminin G domain protein	1280	20	0	89.2	10	F:GO:0005509; F:GO:0005515; C:GO:0005886; P:GO:0007010; P:GO:0007156; P:GO:0007369; C:GO:0016021; P:GO:0016477; P:GO:0030029; P:GO:0051641	F:calcium ion binding; F:protein binding; C:plasma membrane; P:cytoskeleton organization; P:homophilic cell adhesion via plasma membrane adhesion molecules; P:gastrulation; C:integral component of membrane; P:cell migration; P:actin filament-based process; P:cellular localization			IPR002126 (PRINTS); IPR000742 (SMART); IPR002126 (SMART); IPR001791 (SMART); IPR001881 (SMART); G3DSA:2.60.120.200 (GENE3D); IPR001791 (PFAM); G3DSA:2.60.40.60 (GENE3D); G3DSA:2.60.120.200 (GENE3D); IPR002126 (PFAM); IPR000233 (PFAM); G3DSA:2.60.40.60 (GENE3D); G3DSA:2.10.25.10 (GENE3D); G3DSA:2.10.25.10 (GENE3D); PTHR24026:SF78 (PANTHER); PTHR24026 (PANTHER); IPR000152 (PROSITE_PATTERNS); IPR020…	F:GO:0005509; C:GO:0005886; P:GO:0007155; P:GO:0007156; C:GO:0016020	F:calcium ion binding; C:plasma membrane; P:cell adhesion; P:homophilic cell adhesion via plasma membrane adhesion molecules; C:membrane
true	[INTERPRO, BLASTED, MAPPED, ANNOTATED]	tr|A0A158PHE6|A0A158PHE6_ANGCS	Death domain and ZU5 domain and Ankyrin repeat and Death-like domain and Ankyrin repeat-containing domain-containing protein	1696	20	0	81.34	1	P:GO:0007165	P:signal transduction			IPR002110 (PRINTS); IPR000906 (SMART); IPR002110 (SMART); IPR000488 (SMART); IPR000488 (PFAM); G3DSA:1.10.533.10 (GENE3D); IPR036770 (G3DSA:1.25.40.GENE3D); IPR040745 (PFAM); IPR036770 (G3DSA:1.25.40.GENE3D); IPR000906 (PFAM); G3DSA:2.60.220.30 (GENE3D); IPR036770 (G3DSA:1.25.40.GENE3D); IPR036770 (G3DSA:1.25.40.GENE3D); G3DSA:2.60.220.30 (GENE3D); IPR020683 (PFAM); PF13637 (PFAM); G3DSA:2.60.40.…	F:GO:0005515; P:GO:0007165	F:protein binding; P:signal transduction
true	[INTERPRO, BLASTED, MAPPED, ANNOTATED]	tr|A0A158PHE0|A0A158PHE0_ANGCS	inosine-5'-monophosphate dehydrogenase	517	20	0	86.49	10	F:GO:0003678; F:GO:0003938; F:GO:0005524; C:GO:0005634; C:GO:0005737; P:GO:0006177; P:GO:0006183; P:GO:0032508; F:GO:0046872; P:GO:0055114	F:DNA helicase activity; F:IMP dehydrogenase activity; F:ATP binding; C:nucleus; C:cytoplasm; P:GMP biosynthetic process; P:GTP biosynthetic process; P:DNA duplex unwinding; F:metal ion binding; P:oxidation-reduction process	EC:3.6.1.3; EC:1.1.1.205; EC:3.6.4.12; EC:3.6.1.15	Adenosinetriphosphatase; IMP dehydrogenase; DNA helicase; Nucleoside-triphosphate phosphatase	SM01240 (SMART); IPR000644 (SMART); IPR000644 (PFAM); IPR005990 (TIGRFAM); IPR005990 (PIRSF); IPR001093 (PFAM); PTHR11911 (PANTHER); IPR015875 (PROSITE_PATTERNS); IPR005990 (HAMAP); IPR000644 (PROSITE_PROFILES); IPR000644 (PROSITE_PROFILES); IPR001093 (CDD); cd04601 (CDD); SSF51412 (SUPERFAMILY); SSF51412 (SUPERFAMILY)	F:GO:0003824; F:GO:0003938; P:GO:0006164; F:GO:0016491; P:GO:0055114	F:catalytic activity; F:IMP dehydrogenase activity; P:purine nucleotide biosynthetic process; F:oxidoreductase activity; P:oxidation-reduction process
true	[INTERPRO, BLASTED, MAPPED, ANNOTATED]	tr|A0A158PHC6|A0A158PHC6_ANGCS	T-complex protein 1, theta subunit	545	20	0	92.89	4	F:GO:0005524; C:GO:0005832; P:GO:0006457; F:GO:0051082	F:ATP binding; C:chaperonin-containing T-complex; P:protein folding; F:unfolded protein binding			Coil (COILS); IPR017998 (PRINTS); IPR012721 (TIGRFAM); IPR002423 (PFAM); IPR027409 (G3DSA:3.50.7.GENE3D); IPR027413 (G3DSA:1.10.560.GENE3D); IPR027410 (G3DSA:3.30.260.GENE3D); mobidb-lite (MOBIDB_LITE); PTHR11353:SF19 (PANTHER); PTHR11353 (PANTHER); IPR002194 (PROSITE_PATTERNS); IPR002194 (PROSITE_PATTERNS); IPR012721 (CDD); IPR027413 (SUPERFAMILY); IPR027410 (SUPERFAMILY); IPR027409 (SUPERFAMILY)	F:GO:0005524; P:GO:0006457; F:GO:0051082	F:ATP binding; P:protein folding; F:unfolded protein binding
true	[INTERPRO, BLASTED, MAPPED, ANNOTATED]	tr|A0A158PHA7|A0A158PHA7_ANGCS	CRE-LPR-2 protein	958	20	0	71.87	4	F:GO:0005501; F:GO:0034632; P:GO:0034633; C:GO:0110165	F:retinoid binding; F:retinol transmembrane transporter activity; P:retinol transport; C:cellular anatomical entity			IPR012674 (G3DSA:2.40.128.GENE3D); PTHR11873:SF0 (PANTHER); PTHR11873:SF0 (PANTHER); IPR002449 (PANTHER); IPR012674 (SUPERFAMILY); IPR012674 (SUPERFAMILY)	F:GO:0005501; F:GO:0034632	F:retinoid binding; F:retinol transmembrane transporter activity
true	[INTERPRO, BLASTED, MAPPED, ANNOTATED]	tr|A0A158PH93|A0A158PH93_ANGCS	Low density lipoprotein-receptor and Low-density lipoprotein receptor domain containing protein	709	20	0	60.76	6	C:GO:0005886; P:GO:0007292; P:GO:0009987; C:GO:0016021; C:GO:0031410; P:GO:0048856	C:plasma membrane; P:female gamete generation; P:cellular process; C:integral component of membrane; C:cytoplasmic vesicle; P:anatomical structure development			IPR002172 (PRINTS); IPR000033 (SMART); IPR000742 (SMART); IPR002172 (SMART); IPR002172 (PFAM); IPR036055 (G3DSA:4.10.400.GENE3D); IPR036055 (G3DSA:4.10.400.GENE3D); IPR011042 (G3DSA:2.120.10.GENE3D); G3DSA:2.10.25.10 (GENE3D); G3DSA:2.10.25.10 (GENE3D); IPR036055 (G3DSA:4.10.400.GENE3D); IPR036055 (G3DSA:4.10.400.GENE3D); PTHR46513:SF12 (PANTHER); PTHR46513 (PANTHER); PTHR46513 (PANTHER); PTHR465…	F:GO:0005515	F:protein binding
true	[INTERPRO, BLASTED, MAPPED, ANNOTATED]	tr|A0A158PH80|A0A158PH80_ANGCS	spectrin repeat-containing domain protein	2294	20	0	93.37	15	P:GO:0002119; F:GO:0003779; F:GO:0005200; F:GO:0005543; C:GO:0005623; C:GO:0008091; P:GO:0010172; C:GO:0016328; P:GO:0016358; C:GO:0030054; C:GO:0031430; C:GO:0031674; P:GO:0040012; P:GO:0046716; P:GO:0051693	P:nematode larval development; F:actin binding; F:structural constituent of cytoskeleton; F:phospholipid binding; C:cell; C:spectrin; P:embryonic body morphogenesis; C:lateral plasma membrane; P:dendrite development; C:cell junction; C:M band; C:I band; P:regulation of locomotion; P:muscle cell cellular homeostasis; P:actin filament capping			Coil (COILS); Coil (COILS); Coil (COILS); Coil (COILS); Coil (COILS); Coil (COILS); Coil (COILS); Coil (COILS); IPR001605 (PRINTS); IPR018159 (SMART); IPR001849 (SMART); IPR001715 (SMART); G3DSA:1.20.58.60 (GENE3D); G3DSA:1.20.58.1940 (GENE3D); IPR002017 (PFAM); G3DSA:1.20.58.60 (GENE3D); G3DSA:1.20.58.1940 (GENE3D); G3DSA:1.20.58.60 (GENE3D); G3DSA:1.20.58.60 (GENE3D); G3DSA:1.20.58.1940 (GENE3D…	F:GO:0003779; F:GO:0005200; F:GO:0005515; F:GO:0005543; C:GO:0008091	F:actin binding; F:structural constituent of cytoskeleton; F:protein binding; F:phospholipid binding; C:spectrin
true	[INTERPRO, BLASTED, MAPPED, ANNOTATED]	tr|A0A158PH35|A0A158PH35_ANGCS	fructose-bisphosphate aldolase class-I	735	20	0	89.45	6	F:GO:0004332; C:GO:0005720; C:GO:0005829; P:GO:0006096; P:GO:0030388; F:GO:0042802	F:fructose-bisphosphate aldolase activity; C:nuclear heterochromatin; C:cytosol; P:glycolytic process; P:fructose 1,6-bisphosphate metabolic process; F:identical protein binding	EC:4.1.2.13	Fructose-bisphosphate aldolase	IPR013785 (G3DSA:3.20.20.GENE3D); IPR000741 (PFAM); IPR013785 (G3DSA:3.20.20.GENE3D); PTHR11627 (PANTHER); IPR029768 (PROSITE_PATTERNS); IPR029768 (PROSITE_PATTERNS); cd00948 (CDD); SSF51569 (SUPERFAMILY); SSF51569 (SUPERFAMILY); SSF51569 (SUPERFAMILY)	F:GO:0003824; F:GO:0004332; P:GO:0006096	F:catalytic activity; F:fructose-bisphosphate aldolase activity; P:glycolytic process
true	[INTERPRO, BLASTED, MAPPED, ANNOTATED]	tr|A0A158PH32|A0A158PH32_ANGCS	2-amino-3-carboxymuconate-6-semialdehyde decarboxylase	155	20	6.41161e-112	89.43	6	F:GO:0001760; C:GO:0005829; F:GO:0016787; P:GO:0019748; F:GO:0046872; P:GO:1904985	F:aminocarboxymuconate-semialdehyde decarboxylase activity; C:cytosol; F:hydrolase activity; P:secondary metabolic process; F:metal ion binding; P:negative regulation of quinolinate biosynthetic process	EC:4.1.1.45	Aminocarboxymuconate-semialdehyde decarboxylase	IPR006680 (PFAM); G3DSA:3.20.20.140 (GENE3D); mobidb-lite (MOBIDB_LITE); IPR032465 (PANTHER); IPR032466 (SUPERFAMILY)	F:GO:0016787; F:GO:0016831	F:hydrolase activity; F:carboxy-lyase activity
true	[INTERPRO, BLASTED, MAPPED, ANNOTATED]	tr|A0A158PH19|A0A158PH19_ANGCS	Reticulon-like protein	342	20	0	68.65	1	C:GO:0016020	C:membrane			mobidb-lite (MOBIDB_LITE); mobidb-lite (MOBIDB_LITE); mobidb-lite (MOBIDB_LITE); mobidb-lite (MOBIDB_LITE); mobidb-lite (MOBIDB_LITE)	no GO terms	no GO terms
true	[INTERPRO, BLASTED]	tr|A0A158PGY5|A0A158PGY5_ANGCS	unnamed protein product	716	20	0	92.74						IPR021010 (PFAM); PTHR31578:SF3 (PANTHER); PTHR31578:SF3 (PANTHER); IPR021010 (PANTHER); IPR021010 (PANTHER); SSF141739 (SUPERFAMILY); SSF141739 (SUPERFAMILY); SSF141739 (SUPERFAMILY); SSF141739 (SUPERFAMILY)	no GO terms	no GO terms
true	[INTERPRO, BLASTED, MAPPED, ANNOTATED]	tr|A0A158PGW6|A0A158PGW6_ANGCS	proline--tRNA ligase	637	20	0	82.25	9	F:GO:0004298; F:GO:0004827; F:GO:0005524; C:GO:0005634; C:GO:0005737; P:GO:0006433; P:GO:0006511; C:GO:0017101; C:GO:0019773	F:threonine-type endopeptidase activity; F:proline-tRNA ligase activity; F:ATP binding; C:nucleus; C:cytoplasm; P:prolyl-tRNA aminoacylation; P:ubiquitin-dependent protein catabolic process; C:aminoacyl-tRNA synthetase multienzyme complex; C:proteasome core complex, alpha-subunit complex	EC:3.4.25; EC:6.1.1.15	Acting on peptide bonds (peptidases); Proline--tRNA ligase	IPR002316 (PRINTS); IPR000738 (SMART); IPR016061 (SMART); IPR004499 (TIGRFAM); G3DSA:1.10.287.10 (GENE3D); IPR002314 (PFAM); IPR004154 (PFAM); IPR036621 (G3DSA:3.40.50.GENE3D); IPR000738 (PFAM); G3DSA:3.30.930.10 (GENE3D); IPR016061 (PFAM); IPR017449 (G3DSA:3.30.110.GENE3D); PTHR43382:SF2 (PANTHER); PTHR43382 (PANTHER); IPR000738 (PROSITE_PROFILES); IPR004499 (HAMAP); IPR006195 (PROSITE_PROFILES)…	F:GO:0000166; F:GO:0004812; F:GO:0004827; F:GO:0005524; C:GO:0005737; P:GO:0006418; P:GO:0006433	F:nucleotide binding; F:aminoacyl-tRNA ligase activity; F:proline-tRNA ligase activity; F:ATP binding; C:cytoplasm; P:tRNA aminoacylation for protein translation; P:prolyl-tRNA aminoacylation
true	[INTERPRO, BLASTED]	tr|A0A158PGV5|A0A158PGV5_ANGCS	Protein T10E9.3	350	20	7.6737e-58	72.63						PTHR36516:SF5 (PANTHER); PTHR36516 (PANTHER)	no GO terms	no GO terms
true	[INTERPRO, BLASTED, MAPPED, ANNOTATED]	tr|A0A158PGT0|A0A158PGT0_ANGCS	putative T-complex protein 1, epsilon subunit	460	20	0	94.16	5	F:GO:0005524; C:GO:0005832; P:GO:0006457; C:GO:0016021; F:GO:0051082	F:ATP binding; C:chaperonin-containing T-complex; P:protein folding; C:integral component of membrane; F:unfolded protein binding			IPR017998 (PRINTS); IPR027410 (G3DSA:3.30.260.GENE3D); IPR002423 (PFAM); IPR027409 (G3DSA:3.50.7.GENE3D); IPR027413 (G3DSA:1.10.560.GENE3D); PTHR11353 (PANTHER); PTHR11353:SF186 (PANTHER); TRANSMEMBRANE (PHOBIUS); NON_CYTOPLASMIC_DOMAIN (PHOBIUS); CYTOPLASMIC_DOMAIN (PHOBIUS); IPR027409 (SUPERFAMILY); IPR027410 (SUPERFAMILY); IPR027413 (SUPERFAMILY); TMhelix (TMHMM)	F:GO:0005524	F:ATP binding
true	[INTERPRO, BLASTED, MAPPED, ANNOTATED]	tr|A0A158PGR3|A0A158PGR3_ANGCS	phosphoglucomutase/phosphomannomutase, alpha/beta/alpha domain II	527	20	0	83.21	6	F:GO:0000287; F:GO:0004614; C:GO:0005829; P:GO:0005978; P:GO:0006006; P:GO:0019388	F:magnesium ion binding; F:phosphoglucomutase activity; C:cytosol; P:glycogen biosynthetic process; P:glucose metabolic process; P:galactose catabolic process	EC:5.4.2.2	Phosphoglucomutase (alpha-D-glucose-1,6-bisphosphate-dependent)	IPR005841 (PRINTS); IPR005846 (PFAM); G3DSA:3.40.120.10 (GENE3D); G3DSA:3.40.120.10 (GENE3D); G3DSA:3.30.310.50 (GENE3D); IPR005845 (PFAM); G3DSA:3.40.120.10 (GENE3D); G3DSA:3.40.120.10 (GENE3D); IPR005844 (PFAM); PTHR22573:SF2 (PANTHER); PTHR22573 (PANTHER); PTHR22573 (PANTHER); IPR036900 (SUPERFAMILY); IPR016055 (SUPERFAMILY); IPR016055 (SUPERFAMILY); IPR016055 (SUPERFAMILY)	P:GO:0005975; F:GO:0016868; P:GO:0071704	P:carbohydrate metabolic process; F:intramolecular transferase activity, phosphotransferases; P:organic substance metabolic process
true	[INTERPRO, BLASTED, MAPPED, ANNOTATED]	tr|A0A158PGQ9|A0A158PGQ9_ANGCS	Protein CBG02031	350	20	0	70.55	1	F:GO:0005515	F:protein binding			IPR011989 (G3DSA:1.25.10.GENE3D); mobidb-lite (MOBIDB_LITE); mobidb-lite (MOBIDB_LITE); IPR016024 (SUPERFAMILY)	no GO terms	no GO terms
true	[INTERPRO, BLASTED, MAPPED, ANNOTATED]	tr|A0A158PGD0|A0A158PGD0_ANGCS	basement membrane proteoglycan	2117	20	0	69.39	17	P:GO:0002119; F:GO:0005201; C:GO:0005604; P:GO:0007005; P:GO:0008543; P:GO:0009792; P:GO:0009888; P:GO:0016477; P:GO:0031581; P:GO:0040017; P:GO:0046716; P:GO:0048644; C:GO:0055120; P:GO:0060279; P:GO:0060298; P:GO:0060465; P:GO:1905905	P:nematode larval development; F:extracellular matrix structural constituent; C:basement membrane; P:mitochondrion organization; P:fibroblast growth factor receptor signaling pathway; P:embryo development ending in birth or egg hatching; P:tissue development; P:cell migration; P:hemidesmosome assembly; P:positive regulation of locomotion; P:muscle cell cellular homeostasis; P:muscle organ morphog…			IPR003599 (SMART); IPR003598 (SMART); IPR002049 (SMART); IPR000034 (SMART); IPR007110 (PFAM); IPR013783 (G3DSA:2.60.40.GENE3D); IPR013783 (G3DSA:2.60.40.GENE3D); IPR013783 (G3DSA:2.60.40.GENE3D); IPR013098 (PFAM); IPR013783 (G3DSA:2.60.40.GENE3D); IPR013783 (G3DSA:2.60.40.GENE3D); G3DSA:2.170.300.10 (GENE3D); G3DSA:2.10.25.10 (GENE3D); G3DSA:2.10.25.10 (GENE3D); PF13927 (PFAM); IPR000034 (PFAM); …	no GO terms	no GO terms
true	[INTERPRO, BLASTED, MAPPED, ANNOTATED]	tr|A0A158PGB7|A0A158PGB7_ANGCS	antioxidant, AhpC/TSA family	149	20	1.66412e-105	86.16	3	C:GO:0005623; C:GO:0016021; P:GO:0045454	C:cell; C:integral component of membrane; P:cell redox homeostasis			IPR036249 (G3DSA:3.40.30.GENE3D); IPR012336 (PFAM); PTHR13871 (PANTHER); PTHR13871:SF23 (PANTHER); IPR013766 (PROSITE_PROFILES); cd02964 (CDD); IPR036249 (SUPERFAMILY)	P:GO:0045454	P:cell redox homeostasis
true	[INTERPRO, BLASTED, MAPPED, ANNOTATED]	tr|A0A158PG89|A0A158PG89_ANGCS	orotate phosphoribosyltransferase	490	20	0	67.74	17	P:GO:0002119; F:GO:0004588; F:GO:0004590; C:GO:0005737; P:GO:0006207; P:GO:0006222; P:GO:0007040; P:GO:0008340; P:GO:0009116; P:GO:0009792; P:GO:0010165; P:GO:0010225; P:GO:0010332; P:GO:0014070; P:GO:0040018; P:GO:0048557; P:GO:0090727	P:nematode larval development; F:orotate phosphoribosyltransferase activity; F:orotidine-5'-phosphate decarboxylase activity; C:cytoplasm; P:'de novo' pyrimidine nucleobase biosynthetic process; P:UMP biosynthetic process; P:lysosome organization; P:determination of adult lifespan; P:nucleoside metabolic process; P:embryo development ending in birth or egg hatching; P:response to X-ray; P:respons…	EC:4.1.1.23; EC:2.4.2.10	Orotidine-5'-phosphate decarboxylase; Orotate phosphoribosyltransferase	IPR001754 (SMART); IPR001754 (PFAM); IPR029057 (G3DSA:3.40.50.GENE3D); IPR013785 (G3DSA:3.20.20.GENE3D); IPR000836 (PFAM); PTHR19278 (PANTHER); PTHR19278 (PANTHER); PTHR19278:SF9 (PANTHER); PTHR19278:SF9 (PANTHER); CYTOPLASMIC_DOMAIN (PHOBIUS); NON_CYTOPLASMIC_DOMAIN (PHOBIUS); TRANSMEMBRANE (PHOBIUS); IPR000836 (CDD); IPR011060 (SUPERFAMILY); IPR029057 (SUPERFAMILY)	F:GO:0003824; F:GO:0004590; P:GO:0006207; P:GO:0009116	F:catalytic activity; F:orotidine-5'-phosphate decarboxylase activity; P:'de novo' pyrimidine nucleobase biosynthetic process; P:nucleoside metabolic process
true	[INTERPRO, BLASTED]	tr|A0A158PG64|A0A158PG64_ANGCS	Protein CBG01887	901	20	0	75.35						Coil (COILS); mobidb-lite (MOBIDB_LITE); mobidb-lite (MOBIDB_LITE); mobidb-lite (MOBIDB_LITE); mobidb-lite (MOBIDB_LITE); mobidb-lite (MOBIDB_LITE); mobidb-lite (MOBIDB_LITE); mobidb-lite (MOBIDB_LITE); mobidb-lite (MOBIDB_LITE); mobidb-lite (MOBIDB_LITE); mobidb-lite (MOBIDB_LITE)	no GO terms	no GO terms
true	[INTERPRO, BLASTED, MAPPED, ANNOTATED]	tr|A0A158PG50|A0A158PG50_ANGCS	CRE-FAH-1 protein	416	20	0	89.66	5	F:GO:0004334; P:GO:0006559; P:GO:0006572; F:GO:0046872; P:GO:1902000	F:fumarylacetoacetase activity; P:L-phenylalanine catabolic process; P:tyrosine catabolic process; F:metal ion binding; P:homogentisate catabolic process	EC:3.7.1.2	Fumarylacetoacetase	IPR005959 (TIGRFAM); IPR015377 (PFAM); IPR036462 (G3DSA:2.30.30.GENE3D); IPR036663 (G3DSA:3.90.850.GENE3D); IPR011234 (PFAM); mobidb-lite (MOBIDB_LITE); IPR005959 (PANTHER); PTHR43069:SF2 (PANTHER); IPR036663 (SUPERFAMILY); IPR036462 (SUPERFAMILY)	F:GO:0003824; F:GO:0004334; P:GO:0009072	F:catalytic activity; F:fumarylacetoacetase activity; P:aromatic amino acid family metabolic process
true	[INTERPRO, BLASTED, MAPPED, ANNOTATED]	tr|A0A158PG44|A0A158PG44_ANGCS	T-complex protein 1, delta subunit	537	20	0	94.88	6	F:GO:0005524; C:GO:0005832; P:GO:0006457; C:GO:0016021; P:GO:0040032; F:GO:0051082	F:ATP binding; C:chaperonin-containing T-complex; P:protein folding; C:integral component of membrane; P:post-embryonic body morphogenesis; F:unfolded protein binding			IPR017998 (PRINTS); IPR027413 (G3DSA:1.10.560.GENE3D); IPR027409 (G3DSA:3.50.7.GENE3D); IPR002423 (PFAM); IPR027413 (G3DSA:1.10.560.GENE3D); IPR012717 (TIGRFAM); PTHR11353:SF26 (PANTHER); PTHR11353 (PANTHER); IPR002194 (PROSITE_PATTERNS); IPR002194 (PROSITE_PATTERNS); IPR002194 (PROSITE_PATTERNS); NON_CYTOPLASMIC_DOMAIN (PHOBIUS); SIGNAL_PEPTIDE_C_REGION (PHOBIUS); SIGNAL_PEPTIDE (PHOBIUS); SIGNA…	F:GO:0005524; P:GO:0006457; F:GO:0051082	F:ATP binding; P:protein folding; F:unfolded protein binding
true	[INTERPRO, BLASTED, MAPPED, ANNOTATED]	tr|A0A158PFZ7|A0A158PFZ7_ANGCS	f-actin capping protein alpha subunit	256	20	0	85.39	5	C:GO:0005869; C:GO:0008290; C:GO:0016021; F:GO:0051015; P:GO:0051016	C:dynactin complex; C:F-actin capping protein complex; C:integral component of membrane; F:actin filament binding; P:barbed-end actin filament capping			IPR002189 (PRINTS); IPR002189 (PFAM); IPR042489 (G3DSA:1.20.1290.GENE3D); IPR042276 (G3DSA:2.40.160.GENE3D); IPR002189 (PANTHER); PTHR10653:SF14 (PANTHER); PTHR10653:SF14 (PANTHER); IPR017865 (PROSITE_PATTERNS); IPR037282 (SUPERFAMILY)	C:GO:0008290; P:GO:0051016	C:F-actin capping protein complex; P:barbed-end actin filament capping
true	[INTERPRO, BLASTED]	tr|A0A158PFZ2|A0A158PFZ2_ANGCS	putative Conserved Cystein/Glycine domain protein	228	20	1.97862e-152	74.61						Coil (COILS)	no GO terms	no GO terms
true	[INTERPRO, BLASTED, MAPPED, ANNOTATED]	tr|A0A158PFX5|A0A158PFX5_ANGCS	ABC transporter, ATP-binding protein	1246	20	0	78.07	11	F:GO:0005524; F:GO:0008559; P:GO:0010038; F:GO:0015562; C:GO:0016021; C:GO:0016324; F:GO:0016887; P:GO:0045087; P:GO:0050829; P:GO:0055085; P:GO:0093002	F:ATP binding; F:ATPase-coupled xenobiotic transmembrane transporter activity; P:response to metal ion; F:efflux transmembrane transporter activity; C:integral component of membrane; C:apical plasma membrane; F:ATPase activity; P:innate immune response; P:defense response to Gram-negative bacterium; P:transmembrane transport; P:response to nematicide	EC:3.6.1.3; EC:7.6.2.2; EC:3.6.1.15	Adenosinetriphosphatase; n/a; Nucleoside-triphosphate phosphatase	Coil (COILS); Coil (COILS); IPR003593 (SMART); G3DSA:3.40.50.300 (GENE3D); IPR003439 (PFAM); IPR003439 (PFAM); IPR011527 (PFAM); IPR039421 (PANTHER); PTHR24221:SF487 (PANTHER); IPR017871 (PROSITE_PATTERNS); IPR017871 (PROSITE_PATTERNS); TRANSMEMBRANE (PHOBIUS); TRANSMEMBRANE (PHOBIUS); TRANSMEMBRANE (PHOBIUS); NON_CYTOPLASMIC_DOMAIN (PHOBIUS); TRANSMEMBRANE (PHOBIUS); TRANSMEMBRANE (PHOBIUS); CYT…	F:GO:0005524; C:GO:0016021; F:GO:0016887; F:GO:0042626; P:GO:0055085	F:ATP binding; C:integral component of membrane; F:ATPase activity; F:ATPase-coupled transmembrane transporter activity; P:transmembrane transport
true	[INTERPRO, BLASTED, MAPPED, ANNOTATED]	tr|A0A158PFX3|A0A158PFX3_ANGCS	Transthyretin-like family protein	284	20	0	88.04	2	C:GO:0005615; C:GO:0016021	C:extracellular space; C:integral component of membrane			IPR038479 (G3DSA:2.60.40.GENE3D); IPR001534 (PFAM); IPR001534 (PANTHER); PTHR21700:SF116 (PANTHER); PTHR21700:SF116 (PANTHER); IPR001534 (PANTHER); NON_CYTOPLASMIC_DOMAIN (PHOBIUS); TRANSMEMBRANE (PHOBIUS); CYTOPLASMIC_DOMAIN (PHOBIUS); NON_CYTOPLASMIC_DOMAIN (PHOBIUS); TRANSMEMBRANE (PHOBIUS); TMhelix (TMHMM); TMhelix (TMHMM)	C:GO:0005615	C:extracellular space
true	[INTERPRO, BLASTED, MAPPED, ANNOTATED]	tr|A0A158PFW7|A0A158PFW7_ANGCS	Annexin	320	20	0	91.91	10	F:GO:0001786; F:GO:0005509; F:GO:0005544; F:GO:0005545; C:GO:0005737; C:GO:0005886; F:GO:0008201; F:GO:0008429; C:GO:0043231; P:GO:0043652	F:phosphatidylserine binding; F:calcium ion binding; F:calcium-dependent phospholipid binding; F:1-phosphatidylinositol binding; C:cytoplasm; C:plasma membrane; F:heparin binding; F:phosphatidylethanolamine binding; C:intracellular membrane-bounded organelle; P:engulfment of apoptotic cell			IPR001464 (PRINTS); IPR018502 (SMART); IPR037104 (G3DSA:1.10.220.GENE3D); IPR037104 (G3DSA:1.10.220.GENE3D); IPR018502 (PFAM); IPR037104 (G3DSA:1.10.220.GENE3D); IPR037104 (G3DSA:1.10.220.GENE3D); PTHR10502 (PANTHER); PTHR10502:SF97 (PANTHER); PTHR10502:SF97 (PANTHER); IPR018252 (PROSITE_PATTERNS); IPR018252 (PROSITE_PATTERNS); PS51897 (PROSITE_PROFILES); PS51897 (PROSITE_PROFILES); PS51897 (PROS…	F:GO:0005509; F:GO:0005544	F:calcium ion binding; F:calcium-dependent phospholipid binding
true	[INTERPRO, BLASTED, MAPPED, ANNOTATED]	tr|A0A158PFU8|A0A158PFU8_ANGCS	glycosyl hydrolase, family 18	414	20	0	72.29	3	P:GO:0005975; F:GO:0008061; F:GO:0016787	P:carbohydrate metabolic process; F:chitin binding; F:hydrolase activity			G3DSA:3.20.20.80 (GENE3D); G3DSA:3.20.20.80 (GENE3D); SIGNAL_PEPTIDE_N_REGION (PHOBIUS); SIGNAL_PEPTIDE_C_REGION (PHOBIUS); SIGNAL_PEPTIDE_H_REGION (PHOBIUS); SIGNAL_PEPTIDE (PHOBIUS); NON_CYTOPLASMIC_DOMAIN (PHOBIUS); SignalP-TM (SIGNALP_GRAM_POSITIVE); SignalP-noTM (SIGNALP_EUK); SignalP-noTM (SIGNALP_GRAM_NEGATIVE); IPR017853 (SUPERFAMILY); IPR017853 (SUPERFAMILY)	no GO terms	no GO terms
true	[INTERPRO, BLASTED, MAPPED, ANNOTATED]	tr|A0A158PFK5|A0A158PFK5_ANGCS	citrate (Si)-synthase, eukaryotic	465	20	0	94.39	5	F:GO:0004108; C:GO:0005759; P:GO:0005975; P:GO:0006099; P:GO:0006101	F:citrate (Si)-synthase activity; C:mitochondrial matrix; P:carbohydrate metabolic process; P:tricarboxylic acid cycle; P:citrate metabolic process	EC:2.3.3.1	Citrate (Si)-synthase	IPR002020 (PRINTS); IPR010109 (TIGRFAM); IPR016143 (G3DSA:1.10.230.GENE3D); IPR016142 (G3DSA:1.10.580.GENE3D); IPR002020 (PFAM); IPR002020 (PANTHER); PTHR11739:SF29 (PANTHER); IPR019810 (PROSITE_PATTERNS); CYTOPLASMIC_DOMAIN (PHOBIUS); TRANSMEMBRANE (PHOBIUS); NON_CYTOPLASMIC_DOMAIN (PHOBIUS); cd06105 (CDD); SignalP-TM (SIGNALP_GRAM_POSITIVE); IPR036969 (SUPERFAMILY)	F:GO:0004108; P:GO:0006099; P:GO:0006101; F:GO:0046912	F:citrate (Si)-synthase activity; P:tricarboxylic acid cycle; P:citrate metabolic process; F:transferase activity, transferring acyl groups, acyl groups converted into alkyl on transfer
true	[INTERPRO, BLASTED, MAPPED]	tr|A0A158PFD6|A0A158PFD6_ANGCS	fibronectin type III domain protein	758	20	0	76.4	1	C:GO:0005576	C:extracellular region			IPR003961 (SMART); IPR013783 (G3DSA:2.60.40.GENE3D); IPR013783 (G3DSA:2.60.40.GENE3D); IPR013783 (G3DSA:2.60.40.GENE3D); IPR013783 (G3DSA:2.60.40.GENE3D); IPR013783 (G3DSA:2.60.40.GENE3D); IPR003961 (PFAM); IPR013783 (G3DSA:2.60.40.GENE3D); PTHR24366 (PANTHER); PTHR24366:SF45 (PANTHER); SIGNAL_PEPTIDE_H_REGION (PHOBIUS); SIGNAL_PEPTIDE_N_REGION (PHOBIUS); SIGNAL_PEPTIDE_C_REGION (PHOBIUS); NON_CY…	F:GO:0005515	F:protein binding
true	[INTERPRO, BLASTED, MAPPED, ANNOTATED]	tr|A0A158PFA7|A0A158PFA7_ANGCS	phosphoribosylglycinamide formyltransferase	891	20	0	71.62	7	F:GO:0004637; F:GO:0004641; F:GO:0004644; F:GO:0005524; P:GO:0006189; P:GO:0009113; F:GO:0046872	F:phosphoribosylamine-glycine ligase activity; F:phosphoribosylformylglycinamidine cyclo-ligase activity; F:phosphoribosylglycinamide formyltransferase activity; F:ATP binding; P:'de novo' IMP biosynthetic process; P:purine nucleobase biosynthetic process; F:metal ion binding	EC:2.1.2.2; EC:6.3.4.13; EC:6.3.3.1	Phosphoribosylglycinamide formyltransferase; Phosphoribosylamine--glycine ligase; Phosphoribosylformylglycinamidine cyclo-ligase	IPR020560 (SMART); SM01209 (SMART); IPR020560 (PFAM); IPR020562 (PFAM); IPR004733 (TIGRFAM); G3DSA:3.30.470.20 (GENE3D); IPR000115 (TIGRFAM); G3DSA:3.40.50.170 (GENE3D); IPR016188 (PFAM); IPR004607 (TIGRFAM); IPR036676 (G3DSA:3.90.650.GENE3D); IPR013815 (G3DSA:3.30.1490.GENE3D); G3DSA:3.40.50.20 (GENE3D); IPR010918 (PFAM); IPR037123 (G3DSA:3.90.600.GENE3D); IPR020561 (PFAM); IPR036921 (G3DSA:3.30…	F:GO:0004637; F:GO:0004641; F:GO:0004644; F:GO:0005524; P:GO:0006189; P:GO:0009058; P:GO:0009113; F:GO:0016742; F:GO:0046872	F:phosphoribosylamine-glycine ligase activity; F:phosphoribosylformylglycinamidine cyclo-ligase activity; F:phosphoribosylglycinamide formyltransferase activity; F:ATP binding; P:'de novo' IMP biosynthetic process; P:biosynthetic process; P:purine nucleobase biosynthetic process; F:hydroxymethyl-, formyl- and related transferase activity; F:metal ion binding
true	[INTERPRO, BLASTED, MAPPED, ANNOTATED]	tr|A0A158PF88|A0A158PF88_ANGCS	Peptide transporter family 1	703	20	0	81.96	21	P:GO:0002119; C:GO:0005887; P:GO:0006885; P:GO:0006979; P:GO:0008340; P:GO:0009408; P:GO:0015031; F:GO:0015333; P:GO:0015807; C:GO:0016324; P:GO:0019915; P:GO:0032006; P:GO:0035442; P:GO:0040010; P:GO:0040018; P:GO:0060378; F:GO:0071916; P:GO:0080144; P:GO:1900101; P:GO:1902600; P:GO:2000192	P:nematode larval development; C:integral component of plasma membrane; P:regulation of pH; P:response to oxidative stress; P:determination of adult lifespan; P:response to heat; P:protein transport; F:peptide:proton symporter activity; P:L-amino acid transport; C:apical plasma membrane; P:lipid storage; P:regulation of TOR signaling; P:dipeptide transmembrane transport; P:positive regulation of …			G3DSA:1.20.1250.20 (GENE3D); IPR000109 (PFAM); G3DSA:1.20.1250.20 (GENE3D); IPR000109 (PANTHER); IPR000109 (PANTHER); PTHR11654:SF192 (PANTHER); IPR018456 (PROSITE_PATTERNS); IPR018456 (PROSITE_PATTERNS); TRANSMEMBRANE (PHOBIUS); TRANSMEMBRANE (PHOBIUS); NON_CYTOPLASMIC_DOMAIN (PHOBIUS); TRANSMEMBRANE (PHOBIUS); CYTOPLASMIC_DOMAIN (PHOBIUS); NON_CYTOPLASMIC_DOMAIN (PHOBIUS); TRANSMEMBRANE (PHOBIU…	P:GO:0006857; C:GO:0016020; F:GO:0022857; P:GO:0055085	P:oligopeptide transport; C:membrane; F:transmembrane transporter activity; P:transmembrane transport
true	[INTERPRO, BLASTED, MAPPED, ANNOTATED]	tr|A0A158PF50|A0A158PF50_ANGCS	calcium binding EGF domain protein	318	20	0	76.65	4	F:GO:0005509; C:GO:0012505; C:GO:0016021; C:GO:0043227	F:calcium ion binding; C:endomembrane system; C:integral component of membrane; C:membrane-bounded organelle			IPR001881 (SMART); IPR000742 (SMART); G3DSA:2.90.20.10 (GENE3D); IPR001881 (PFAM); PTHR24034:SF114 (PANTHER); PTHR24034 (PANTHER); PTHR24034:SF114 (PANTHER); PTHR24034 (PANTHER); IPR013032 (PROSITE_PATTERNS); IPR002049 (PROSITE_PATTERNS); IPR018097 (PROSITE_PATTERNS); IPR013032 (PROSITE_PATTERNS); IPR000152 (PROSITE_PATTERNS); NON_CYTOPLASMIC_DOMAIN (PHOBIUS); CYTOPLASMIC_DOMAIN (PHOBIUS); TRANSM…	F:GO:0005509	F:calcium ion binding
true	[INTERPRO, BLASTED, MAPPED, ANNOTATED]	tr|A0A158PF37|A0A158PF37_ANGCS	purine nucleoside phosphorylase I, inosine and guanosine-specific	314	20	0	86.9	3	F:GO:0004731; C:GO:0005737; P:GO:0009116	F:purine-nucleoside phosphorylase activity; C:cytoplasm; P:nucleoside metabolic process	EC:2.4.2.1	Purine-nucleoside phosphorylase	IPR011268 (PIRSF); IPR011270 (TIGRFAM); IPR000845 (PFAM); IPR011268 (TIGRFAM); IPR035994 (G3DSA:3.40.50.GENE3D); PTHR11904:SF9 (PANTHER); IPR011268 (PANTHER); cd09009 (CDD); IPR035994 (SUPERFAMILY)	F:GO:0003824; F:GO:0004731; P:GO:0006139; P:GO:0009116	F:catalytic activity; F:purine-nucleoside phosphorylase activity; P:nucleobase-containing compound metabolic process; P:nucleoside metabolic process
true	[INTERPRO, BLASTED, MAPPED, ANNOTATED]	tr|A0A158PEX6|A0A158PEX6_ANGCS	aldehyde dehydrogenase family protein	647	20	0	68.39	2	F:GO:0016620; P:GO:0055114	F:oxidoreductase activity, acting on the aldehyde or oxo group of donors, NAD or NADP as acceptor; P:oxidation-reduction process			IPR016163 (G3DSA:3.40.309.GENE3D); IPR015590 (PFAM); IPR016162 (G3DSA:3.40.605.GENE3D); IPR016163 (G3DSA:3.40.309.GENE3D); PTHR43521:SF1 (PANTHER); PTHR43521:SF1 (PANTHER); PTHR43521:SF1 (PANTHER); PTHR43521 (PANTHER); PTHR43521 (PANTHER); IPR029510 (PROSITE_PATTERNS); TRANSMEMBRANE (PHOBIUS); SIGNAL_PEPTIDE (PHOBIUS); CYTOPLASMIC_DOMAIN (PHOBIUS); SIGNAL_PEPTIDE_C_REGION (PHOBIUS); SIGNAL_PEPTID…	F:GO:0016491; F:GO:0016620; P:GO:0055114	F:oxidoreductase activity; F:oxidoreductase activity, acting on the aldehyde or oxo group of donors, NAD or NADP as acceptor; P:oxidation-reduction process
true	[INTERPRO, BLASTED, MAPPED]	tr|A0A158PEV4|A0A158PEV4_ANGCS	histidine acid phosphatase	338	20	0	68.22	2	C:GO:0016020; C:GO:0016021	C:membrane; C:integral component of membrane			IPR029033 (G3DSA:3.40.50.GENE3D); IPR000560 (PFAM); PTHR11567 (PANTHER); PTHR11567:SF184 (PANTHER); IPR000560 (CDD); IPR029033 (SUPERFAMILY)	no GO terms	no GO terms
true	[INTERPRO, BLASTED, MAPPED, ANNOTATED]	tr|A0A158PEV0|A0A158PEV0_ANGCS	enoyl-CoA hydratase/isomerase family protein	419	20	0	69.99	3	F:GO:0003860; C:GO:0005739; P:GO:0006574	F:3-hydroxyisobutyryl-CoA hydrolase activity; C:mitochondrion; P:valine catabolic process	EC:3.1.2.4	3-hydroxyisobutyryl-CoA hydrolase	G3DSA:3.90.226.10 (GENE3D); IPR032259 (PFAM); G3DSA:3.90.226.40 (GENE3D); G3DSA:3.90.226.40 (GENE3D); PTHR43176:SF3 (PANTHER); PTHR43176:SF3 (PANTHER); PTHR43176 (PANTHER); PTHR43176 (PANTHER); cd06558 (CDD); IPR029045 (SUPERFAMILY)	F:GO:0003860	F:3-hydroxyisobutyryl-CoA hydrolase activity
true	[INTERPRO, BLASTED, MAPPED, ANNOTATED]	tr|A0A158PEQ9|A0A158PEQ9_ANGCS	HEAT repeat protein	1196	20	0	73.85	1	P:GO:0006606	P:protein import into nucleus			Coil (COILS); IPR000357 (PFAM); PF13513 (PFAM); PTHR10527:SF22 (PANTHER); IPR040122 (PANTHER); PTHR10527:SF22 (PANTHER); IPR040122 (PANTHER); IPR040122 (PANTHER); NON_CYTOPLASMIC_DOMAIN (PHOBIUS); CYTOPLASMIC_DOMAIN (PHOBIUS); TRANSMEMBRANE (PHOBIUS); IPR021133 (PROSITE_PROFILES); IPR016024 (SUPERFAMILY)	F:GO:0005515; P:GO:0006606	F:protein binding; P:protein import into nucleus
true	[INTERPRO, BLASTED, MAPPED, ANNOTATED]	tr|A0A158PEQ2|A0A158PEQ2_ANGCS	UBX domain protein	498	20	0	76.91	2	C:GO:0005622; C:GO:0110165	C:intracellular; C:cellular anatomical entity			Coil (COILS); IPR001012 (SMART); IPR006577 (SMART); G3DSA:1.10.8.10 (GENE3D); IPR001012 (PFAM); PF14555 (PFAM); G3DSA:3.10.20.90 (GENE3D); IPR036249 (G3DSA:3.40.30.GENE3D); PTHR23322 (PANTHER); PTHR23322:SF77 (PANTHER); IPR001012 (PROSITE_PROFILES); IPR033043 (CDD); cd14348 (CDD); IPR009060 (SUPERFAMILY); IPR029071 (SUPERFAMILY); IPR036249 (SUPERFAMILY)	F:GO:0005515	F:protein binding
true	[INTERPRO, BLASTED, MAPPED, ANNOTATED]	tr|A0A158PEL0|A0A158PEL0_ANGCS	unnamed protein product	716	15	0	65.09	1	C:GO:0016020	C:membrane			mobidb-lite (MOBIDB_LITE); mobidb-lite (MOBIDB_LITE); mobidb-lite (MOBIDB_LITE); mobidb-lite (MOBIDB_LITE); mobidb-lite (MOBIDB_LITE); mobidb-lite (MOBIDB_LITE); mobidb-lite (MOBIDB_LITE); mobidb-lite (MOBIDB_LITE)	no GO terms	no GO terms
true	[INTERPRO, BLASTED]	tr|A0A158PEI3|A0A158PEI3_ANGCS	unnamed protein product	167	1	1.12706e-53	100						mobidb-lite (MOBIDB_LITE)	no GO terms	no GO terms
true	[INTERPRO, BLASTED, MAPPED, ANNOTATED]	tr|A0A158PEH0|A0A158PEH0_ANGCS	2,3-bisphosphoglycerate-independent phosphoglycerate mutase	510	20	0	89.6	9	F:GO:0003676; C:GO:0005737; P:GO:0006007; P:GO:0006096; C:GO:0016021; F:GO:0030145; P:GO:0031047; P:GO:0044262; F:GO:0046537	F:nucleic acid binding; C:cytoplasm; P:glucose catabolic process; P:glycolytic process; C:integral component of membrane; F:manganese ion binding; P:gene silencing by RNA; P:cellular carbohydrate metabolic process; F:2,3-bisphosphoglycerate-independent phosphoglycerate mutase activity	EC:5.4.2.1	Intramolecular transferases	IPR005995 (TIGRFAM); IPR011258 (PFAM); IPR017850 (G3DSA:3.40.720.GENE3D); IPR036646 (G3DSA:3.40.1450.GENE3D); IPR006124 (PFAM); IPR005995 (PIRSF); IPR005995 (PANTHER); PTHR31637:SF0 (PANTHER); IPR005995 (HAMAP); IPR005995 (CDD); IPR036646 (SUPERFAMILY); IPR017850 (SUPERFAMILY)	F:GO:0003824; F:GO:0004619; C:GO:0005737; P:GO:0006007; F:GO:0030145; F:GO:0046872	F:catalytic activity; F:phosphoglycerate mutase activity; C:cytoplasm; P:glucose catabolic process; F:manganese ion binding; F:metal ion binding
true	[INTERPRO, BLASTED, MAPPED, ANNOTATED]	tr|A0A158PEG5|A0A158PEG5_ANGCS	Prp18 domain protein	1297	20	0	74.54	6	F:GO:0003723; C:GO:0005681; P:GO:0008299; P:GO:0008380; C:GO:0016021; F:GO:0016740	F:RNA binding; C:spliceosomal complex; P:isoprenoid biosynthetic process; P:RNA splicing; C:integral component of membrane; F:transferase activity			Coil (COILS); Coil (COILS); IPR000504 (SMART); IPR014906 (SMART); IPR003107 (SMART); IPR011990 (G3DSA:1.25.40.GENE3D); IPR012677 (G3DSA:3.30.70.GENE3D); IPR000092 (PFAM); IPR036285 (G3DSA:1.10.720.GENE3D); G3DSA:1.20.940.10 (GENE3D); IPR012677 (G3DSA:3.30.70.GENE3D); IPR008949 (G3DSA:1.10.600.GENE3D); IPR011990 (G3DSA:1.25.40.GENE3D); IPR014906 (PFAM); IPR004098 (PFAM); IPR000504 (PFAM); mobidb-l…	F:GO:0003676; F:GO:0005515; C:GO:0005681; P:GO:0006396; P:GO:0008299; P:GO:0008380	F:nucleic acid binding; F:protein binding; C:spliceosomal complex; P:RNA processing; P:isoprenoid biosynthetic process; P:RNA splicing
true	[INTERPRO, BLASTED, MAPPED, ANNOTATED]	tr|A0A158PED2|A0A158PED2_ANGCS	phosphoenolpyruvate carboxykinase	659	20	0	92.25	14	F:GO:0004613; F:GO:0005525; C:GO:0005623; C:GO:0005829; P:GO:0006094; C:GO:0016021; F:GO:0016301; P:GO:0016310; P:GO:0019543; F:GO:0030145; P:GO:0033993; P:GO:0042594; P:GO:0046327; P:GO:0071333	F:phosphoenolpyruvate carboxykinase (GTP) activity; F:GTP binding; C:cell; C:cytosol; P:gluconeogenesis; C:integral component of membrane; F:kinase activity; P:phosphorylation; P:propionate catabolic process; F:manganese ion binding; P:response to lipid; P:response to starvation; P:glycerol biosynthetic process from pyruvate; P:cellular response to glucose stimulus	EC:4.1.1.32	Phosphoenolpyruvate carboxykinase (GTP)	IPR013035 (G3DSA:3.90.228.GENE3D); IPR035077 (PFAM); IPR008210 (G3DSA:3.40.449.GENE3D); IPR035078 (PFAM); G3DSA:2.170.8.10 (GENE3D); IPR008209 (PIRSF); IPR008209 (PANTHER); PTHR11561:SF13 (PANTHER); IPR018091 (PROSITE_PATTERNS); IPR008209 (HAMAP); IPR008209 (CDD); SSF53795 (SUPERFAMILY); IPR008210 (SUPERFAMILY)	F:GO:0004611; F:GO:0004613; F:GO:0005525; P:GO:0006094; F:GO:0017076	F:phosphoenolpyruvate carboxykinase activity; F:phosphoenolpyruvate carboxykinase (GTP) activity; F:GTP binding; P:gluconeogenesis; F:purine nucleotide binding
true	[INTERPRO, BLASTED, MAPPED, ANNOTATED]	tr|A0A158PEB2|A0A158PEB2_ANGCS	ribophorin II	927	20	0	78.28	6	F:GO:0003735; C:GO:0005840; P:GO:0006487; P:GO:0006814; C:GO:0008250; C:GO:0016021	F:structural constituent of ribosome; C:ribosome; P:protein N-linked glycosylation; P:sodium ion transport; C:oligosaccharyltransferase complex; C:integral component of membrane			IPR037147 (G3DSA:2.30.170.GENE3D); IPR008814 (PFAM); PTHR12640:SF0 (PANTHER); IPR008814 (PANTHER); SIGNAL_PEPTIDE_H_REGION (PHOBIUS); SIGNAL_PEPTIDE_C_REGION (PHOBIUS); NON_CYTOPLASMIC_DOMAIN (PHOBIUS); CYTOPLASMIC_DOMAIN (PHOBIUS); TRANSMEMBRANE (PHOBIUS); NON_CYTOPLASMIC_DOMAIN (PHOBIUS); TRANSMEMBRANE (PHOBIUS); TRANSMEMBRANE (PHOBIUS); SIGNAL_PEPTIDE (PHOBIUS); SIGNAL_PEPTIDE_N_REGION (PHOBIU…	F:GO:0003735; P:GO:0006487; C:GO:0008250; C:GO:0016021	F:structural constituent of ribosome; P:protein N-linked glycosylation; C:oligosaccharyltransferase complex; C:integral component of membrane
true	[INTERPRO, BLASTED, MAPPED, ANNOTATED]	tr|A0A158PEA7|A0A158PEA7_ANGCS	CRE-UNC-15 protein	876	20	0	98.09	12	F:GO:0003774; C:GO:0005815; F:GO:0008092; C:GO:0016459; F:GO:0017124; F:GO:0019901; P:GO:0030241; C:GO:0031672; C:GO:0032982; P:GO:0040011; P:GO:0060279; P:GO:0060298	F:motor activity; C:microtubule organizing center; F:cytoskeletal protein binding; C:myosin complex; F:SH3 domain binding; F:protein kinase binding; P:skeletal muscle myosin thick filament assembly; C:A band; C:myosin filament; P:locomotion; P:positive regulation of ovulation; P:positive regulation of sarcomere organization	EC:3.6.1.15	Nucleoside-triphosphate phosphatase	Coil (COILS); Coil (COILS); Coil (COILS); Coil (COILS); Coil (COILS); Coil (COILS); IPR002928 (PFAM); PTHR22988:SF67 (PANTHER); PTHR22988 (PANTHER); cd06456 (CDD); SSF90257 (SUPERFAMILY); SSF57997 (SUPERFAMILY); SSF90257 (SUPERFAMILY); SSF90257 (SUPERFAMILY)	F:GO:0003774; C:GO:0016459	F:motor activity; C:myosin complex
true	[INTERPRO, BLASTED]	tr|A0A158PE81|A0A158PE81_ANGCS	late embryogeneis abundant protein	927	20	0	61.24						Coil (COILS); Coil (COILS); Coil (COILS); G3DSA:1.20.120.20 (GENE3D); G3DSA:1.10.287.700 (GENE3D); mobidb-lite (MOBIDB_LITE); PTHR47372:SF4 (PANTHER); PTHR47372 (PANTHER); SSF58113 (SUPERFAMILY)	no GO terms	no GO terms
true	[INTERPRO, BLASTED, MAPPED, ANNOTATED]	tr|A0A158PE48|A0A158PE48_ANGCS	phosphoenolpyruvate carboxykinase	666	20	0	92.58	14	F:GO:0004613; F:GO:0005525; C:GO:0005623; C:GO:0005739; C:GO:0005829; P:GO:0006094; F:GO:0016301; P:GO:0016310; P:GO:0019543; F:GO:0030145; P:GO:0033993; P:GO:0042594; P:GO:0046327; P:GO:0071333	F:phosphoenolpyruvate carboxykinase (GTP) activity; F:GTP binding; C:cell; C:mitochondrion; C:cytosol; P:gluconeogenesis; F:kinase activity; P:phosphorylation; P:propionate catabolic process; F:manganese ion binding; P:response to lipid; P:response to starvation; P:glycerol biosynthetic process from pyruvate; P:cellular response to glucose stimulus	EC:4.1.1.32	Phosphoenolpyruvate carboxykinase (GTP)	IPR013035 (G3DSA:3.90.228.GENE3D); IPR035077 (PFAM); IPR008209 (PIRSF); IPR035078 (PFAM); G3DSA:2.170.8.10 (GENE3D); IPR008210 (G3DSA:3.40.449.GENE3D); IPR008209 (PANTHER); PTHR11561:SF13 (PANTHER); IPR018091 (PROSITE_PATTERNS); IPR008209 (HAMAP); IPR008209 (CDD); SSF53795 (SUPERFAMILY); IPR008210 (SUPERFAMILY)	F:GO:0004611; F:GO:0004613; F:GO:0005525; P:GO:0006094; F:GO:0017076	F:phosphoenolpyruvate carboxykinase activity; F:phosphoenolpyruvate carboxykinase (GTP) activity; F:GTP binding; P:gluconeogenesis; F:purine nucleotide binding
true	[INTERPRO, BLASTED, MAPPED, ANNOTATED]	tr|A0A158PDZ4|A0A158PDZ4_ANGCS	Guanine nucleotide-binding protein subunit beta-1	322	20	0	98.89	8	P:GO:0000132; C:GO:0005623; C:GO:0005834; P:GO:0007165; P:GO:0009792; P:GO:0040013; P:GO:0046662; P:GO:0051301	P:establishment of mitotic spindle orientation; C:cell; C:heterotrimeric G-protein complex; P:signal transduction; P:embryo development ending in birth or egg hatching; P:negative regulation of locomotion; P:regulation of oviposition; P:cell division			IPR020472 (PRINTS); IPR001632 (PRINTS); IPR001680 (SMART); IPR015943 (G3DSA:2.130.10.GENE3D); PIRSF002394 (PIRSF); IPR001680 (PFAM); PTHR19850:SF27 (PANTHER); IPR016346 (PANTHER); IPR019775 (PROSITE_PATTERNS); IPR019775 (PROSITE_PATTERNS); IPR019775 (PROSITE_PATTERNS); IPR001680 (PROSITE_PROFILES); IPR001680 (PROSITE_PROFILES); IPR001680 (PROSITE_PROFILES); IPR001680 (PROSITE_PROFILES); IPR001680…	F:GO:0005515; P:GO:0007165	F:protein binding; P:signal transduction
true	[INTERPRO, BLASTED, MAPPED, ANNOTATED]	tr|A0A158PDQ3|A0A158PDQ3_ANGCS	immunoglobulin I-set domain protein	202	20	6.15091e-149	82.16	1	C:GO:0016020	C:membrane			IPR013098 (PFAM); IPR013783 (G3DSA:2.60.40.GENE3D); IPR013783 (G3DSA:2.60.40.GENE3D); cd00096 (CDD); IPR036179 (SUPERFAMILY); IPR036179 (SUPERFAMILY)	no GO terms	no GO terms
true	[INTERPRO, BLASTED, MAPPED, ANNOTATED]	tr|A0A158PDN7|A0A158PDN7_ANGCS	Sulfhydryl oxidase	563	20	0	81.69	8	F:GO:0003756; C:GO:0005615; C:GO:0005623; P:GO:0006457; F:GO:0016971; C:GO:0030173; P:GO:0045454; P:GO:0055114	F:protein disulfide isomerase activity; C:extracellular space; C:cell; P:protein folding; F:flavin-linked sulfhydryl oxidase activity; C:integral component of Golgi membrane; P:cell redox homeostasis; P:oxidation-reduction process	EC:5.3.4.1; EC:1.8.3.2	Protein disulfide-isomerase; Thiol oxidase	IPR042568 (G3DSA:1.20.120.GENE3D); IPR036249 (G3DSA:3.40.30.GENE3D); IPR036249 (G3DSA:3.40.30.GENE3D); IPR013766 (PFAM); IPR036774 (G3DSA:1.20.120.GENE3D); IPR017905 (PFAM); PTHR22897:SF20 (PANTHER); IPR039798 (PANTHER); IPR017937 (PROSITE_PATTERNS); SIGNAL_PEPTIDE_N_REGION (PHOBIUS); SIGNAL_PEPTIDE_C_REGION (PHOBIUS); SIGNAL_PEPTIDE (PHOBIUS); SIGNAL_PEPTIDE_H_REGION (PHOBIUS); NON_CYTOPLASMIC_D…	F:GO:0016971; F:GO:0016972; P:GO:0045454; P:GO:0055114	F:flavin-linked sulfhydryl oxidase activity; F:thiol oxidase activity; P:cell redox homeostasis; P:oxidation-reduction process
true	[INTERPRO, BLASTED, MAPPED, ANNOTATED]	tr|A0A158PDL8|A0A158PDL8_ANGCS	Immunoglobulin I-set domain containing protein	2953	20	0	72.37	1	F:GO:0005488	F:binding			IPR013106 (SMART); IPR003599 (SMART); IPR003598 (SMART); IPR013783 (G3DSA:2.60.40.GENE3D); IPR013783 (G3DSA:2.60.40.GENE3D); IPR013783 (G3DSA:2.60.40.GENE3D); IPR013783 (G3DSA:2.60.40.GENE3D); IPR013783 (G3DSA:2.60.40.GENE3D); IPR013783 (G3DSA:2.60.40.GENE3D); IPR013783 (G3DSA:2.60.40.GENE3D); IPR013783 (G3DSA:2.60.40.GENE3D); IPR013783 (G3DSA:2.60.40.GENE3D); IPR013783 (G3DSA:2.60.40.GENE3D); IP…	no GO terms	no GO terms
true	[INTERPRO, BLASTED]	tr|A0A158PDJ2|A0A158PDJ2_ANGCS	unnamed protein product	433	20	0	72.57						mobidb-lite (MOBIDB_LITE); mobidb-lite (MOBIDB_LITE); PTHR37442 (PANTHER); SIGNAL_PEPTIDE_H_REGION (PHOBIUS); SIGNAL_PEPTIDE (PHOBIUS); NON_CYTOPLASMIC_DOMAIN (PHOBIUS); SIGNAL_PEPTIDE_C_REGION (PHOBIUS); SIGNAL_PEPTIDE_N_REGION (PHOBIUS); SignalP-noTM (SIGNALP_EUK); SignalP-TM (SIGNALP_GRAM_POSITIVE); SignalP-noTM (SIGNALP_GRAM_NEGATIVE)	no GO terms	no GO terms
true	[INTERPRO, BLASTED, MAPPED, ANNOTATED]	tr|A0A158PDE8|A0A158PDE8_ANGCS	spectrin repeat-containing domain protein	2426	20	0	92.89	5	P:GO:0002119; F:GO:0005509; P:GO:0010172; P:GO:0040012; P:GO:0040018	P:nematode larval development; F:calcium ion binding; P:embryonic body morphogenesis; P:regulation of locomotion; P:positive regulation of multicellular organism growth			Coil (COILS); Coil (COILS); Coil (COILS); Coil (COILS); Coil (COILS); Coil (COILS); Coil (COILS); Coil (COILS); Coil (COILS); Coil (COILS); Coil (COILS); Coil (COILS); Coil (COILS); Coil (COILS); IPR001452 (PRINTS); PR01887 (PRINTS); IPR001452 (SMART); IPR002048 (SMART); IPR018159 (SMART); SM01184 (SMART); G3DSA:1.10.238.10 (GENE3D); IPR002017 (PFAM); G3DSA:1.20.58.1940 (GENE3D); G3DSA:1.20.58.60…	F:GO:0005509; F:GO:0005515	F:calcium ion binding; F:protein binding
true	[INTERPRO, BLASTED, MAPPED, ANNOTATED]	tr|A0A158PDC8|A0A158PDC8_ANGCS	protein disulfide-isomerase domain protein	485	20	0	92.09	16	F:GO:0003756; F:GO:0003810; C:GO:0005623; C:GO:0005783; P:GO:0006457; P:GO:0008360; P:GO:0010171; P:GO:0018149; P:GO:0018991; P:GO:0034976; P:GO:0040002; P:GO:0040019; P:GO:0045138; P:GO:0045454; P:GO:0080058; P:GO:0090597	F:protein disulfide isomerase activity; F:protein-glutamine gamma-glutamyltransferase activity; C:cell; C:endoplasmic reticulum; P:protein folding; P:regulation of cell shape; P:body morphogenesis; P:peptide cross-linking; P:oviposition; P:response to endoplasmic reticulum stress; P:collagen and cuticulin-based cuticle development; P:positive regulation of embryonic development; P:nematode male t…	EC:5.3.4.1; EC:2.3.2.13	Protein disulfide-isomerase; Protein-glutamine gamma-glutamyltransferase	PR00421 (PRINTS); IPR036249 (G3DSA:3.40.30.GENE3D); PF13848 (PFAM); IPR036249 (G3DSA:3.40.30.GENE3D); IPR013766 (PFAM); IPR005792 (TIGRFAM); IPR005788 (TIGRFAM); IPR036249 (G3DSA:3.40.30.GENE3D); IPR036249 (G3DSA:3.40.30.GENE3D); PTHR18929:SF60 (PANTHER); PTHR18929 (PANTHER); IPR017937 (PROSITE_PATTERNS); IPR017937 (PROSITE_PATTERNS); SIGNAL_PEPTIDE_C_REGION (PHOBIUS); NON_CYTOPLASMIC_DOMAIN (PHO…	F:GO:0003756; P:GO:0045454	F:protein disulfide isomerase activity; P:cell redox homeostasis
true	[INTERPRO, BLASTED, MAPPED, ANNOTATED]	tr|A0A158PDC7|A0A158PDC7_ANGCS	Ubiquitin and Ubiquitin-associated translation elongation factor EF1B domain containing protein	512	20	0	77.76	6	F:GO:0003684; P:GO:0006289; P:GO:0006611; P:GO:0030433; P:GO:1990440; P:GO:2000042	F:damaged DNA binding; P:nucleotide-excision repair; P:protein export from nucleus; P:ubiquitin-dependent ERAD pathway; P:positive regulation of transcription from RNA polymerase II promoter in response to endoplasmic reticulum stress; P:negative regulation of double-strand break repair via homologous recombination			IPR000626 (SMART); IPR006636 (SMART); IPR015940 (SMART); IPR015940 (PFAM); IPR000626 (PFAM); G3DSA:1.10.260.100 (GENE3D); G3DSA:1.10.8.10 (GENE3D); G3DSA:3.10.20.90 (GENE3D); mobidb-lite (MOBIDB_LITE); mobidb-lite (MOBIDB_LITE); IPR015496 (PANTHER); IPR000626 (PROSITE_PROFILES); IPR015940 (PROSITE_PROFILES); cd01808 (CDD); cd14399 (CDD); IPR009060 (SUPERFAMILY); IPR029071 (SUPERFAMILY)	F:GO:0005515	F:protein binding
true	[INTERPRO, BLASTED, MAPPED, ANNOTATED]	tr|A0A158PDB9|A0A158PDB9_ANGCS	vacuolar ATP synthase subunit S1	387	20	0	65.39	4	C:GO:0033180; F:GO:0046933; F:GO:0046961; P:GO:1902600	C:proton-transporting V-type ATPase, V1 domain; F:proton-transporting ATP synthase activity, rotational mechanism; F:proton-transporting ATPase activity, rotational mechanism; P:proton transmembrane transport	EC:7.1.3.1	n/a	IPR008388 (PANTHER); PTHR12471:SF7 (PANTHER); SIGNAL_PEPTIDE_H_REGION (PHOBIUS); SIGNAL_PEPTIDE (PHOBIUS); SIGNAL_PEPTIDE_C_REGION (PHOBIUS); SIGNAL_PEPTIDE_N_REGION (PHOBIUS); NON_CYTOPLASMIC_DOMAIN (PHOBIUS); SignalP-noTM (SIGNALP_GRAM_NEGATIVE); SignalP-noTM (SIGNALP_EUK)	C:GO:0033180; F:GO:0046933; F:GO:0046961; P:GO:1902600	C:proton-transporting V-type ATPase, V1 domain; F:proton-transporting ATP synthase activity, rotational mechanism; F:proton-transporting ATPase activity, rotational mechanism; P:proton transmembrane transport
true	[INTERPRO, BLASTED, MAPPED, ANNOTATED]	tr|A0A158PDA3|A0A158PDA3_ANGCS	pyridine nucleotide-disulfide oxidoreductase	485	20	0	71.64	7	C:GO:0005743; C:GO:0005783; C:GO:0016021; F:GO:0016491; F:GO:0051537; P:GO:0055114; P:GO:0097194	C:mitochondrial inner membrane; C:endoplasmic reticulum; C:integral component of membrane; F:oxidoreductase activity; F:2 iron, 2 sulfur cluster binding; P:oxidation-reduction process; P:execution phase of apoptosis			PR00368 (PRINTS); IPR036188 (G3DSA:3.50.50.GENE3D); IPR036922 (G3DSA:2.102.10.GENE3D); IPR036188 (G3DSA:3.50.50.GENE3D); IPR023753 (PFAM); IPR017941 (PFAM); IPR023753 (PFAM); PTHR43557 (PANTHER); PTHR43557:SF7 (PANTHER); TRANSMEMBRANE (PHOBIUS); NON_CYTOPLASMIC_DOMAIN (PHOBIUS); CYTOPLASMIC_DOMAIN (PHOBIUS); IPR017941 (PROSITE_PROFILES); IPR036188 (SUPERFAMILY); IPR036922 (SUPERFAMILY); IPR036188…	F:GO:0016491; F:GO:0051537; P:GO:0055114	F:oxidoreductase activity; F:2 iron, 2 sulfur cluster binding; P:oxidation-reduction process
true	[INTERPRO, BLASTED, MAPPED, ANNOTATED]	tr|A0A158PD46|A0A158PD46_ANGCS	HEAT repeat protein	2220	20	0	80.04	19	F:GO:0005524; C:GO:0005739; P:GO:0006417; F:GO:0016740; F:GO:0019887; F:GO:0019901; C:GO:0022626; C:GO:0030956; P:GO:0032543; P:GO:0033138; P:GO:0033674; P:GO:0042981; F:GO:0043022; P:GO:0043248; P:GO:0045859; F:GO:0050567; F:GO:0060090; P:GO:0061404; P:GO:0070681	F:ATP binding; C:mitochondrion; P:regulation of translation; F:transferase activity; F:protein kinase regulator activity; F:protein kinase binding; C:cytosolic ribosome; C:glutamyl-tRNA(Gln) amidotransferase complex; P:mitochondrial translation; P:positive regulation of peptidyl-serine phosphorylation; P:positive regulation of kinase activity; P:regulation of apoptotic process; F:ribosome binding…	EC:6.3.5.7	Glutaminyl-tRNA synthase (glutamine-hydrolyzing)	Coil (COILS); Coil (COILS); IPR034085 (SMART); IPR000225 (SMART); IPR000357 (PFAM); IPR011989 (G3DSA:1.25.10.GENE3D); IPR011989 (G3DSA:1.25.10.GENE3D); IPR011989 (G3DSA:1.25.10.GENE3D); IPR011989 (G3DSA:1.25.10.GENE3D); IPR033173 (PTHR23346:PANTHER); PTHR23346 (PANTHER); NON_CYTOPLASMIC_DOMAIN (PHOBIUS); CYTOPLASMIC_DOMAIN (PHOBIUS); TRANSMEMBRANE (PHOBIUS); TRANSMEMBRANE (PHOBIUS); NON_CYTOPLASM…	F:GO:0005515; P:GO:0006417; F:GO:0019887; F:GO:0019901; P:GO:0033674; F:GO:0043022	F:protein binding; P:regulation of translation; F:protein kinase regulator activity; F:protein kinase binding; P:positive regulation of kinase activity; F:ribosome binding
true	[INTERPRO, BLASTED, MAPPED, ANNOTATED]	tr|A0A158PCW0|A0A158PCW0_ANGCA	tetraspanin family protein	245	20	3.15131e-108	72.49	1	C:GO:0016021	C:integral component of membrane			IPR000301 (PRINTS); IPR008952 (G3DSA:1.10.1450.GENE3D); IPR000301 (PIRSF); IPR018499 (PFAM); PTHR19282 (PANTHER); PTHR19282:SF163 (PANTHER); IPR018503 (PROSITE_PATTERNS); CYTOPLASMIC_DOMAIN (PHOBIUS); SIGNAL_PEPTIDE_N_REGION (PHOBIUS); NON_CYTOPLASMIC_DOMAIN (PHOBIUS); SIGNAL_PEPTIDE_C_REGION (PHOBIUS); SIGNAL_PEPTIDE_H_REGION (PHOBIUS); TRANSMEMBRANE (PHOBIUS); TRANSMEMBRANE (PHOBIUS); NON_CYTOP…	C:GO:0016021	C:integral component of membrane
true	[INTERPRO, BLASTED, MAPPED, ANNOTATED]	tr|A0A158PCV1|A0A158PCV1_ANGCA	ribosomal protein L10	535	20	0	93.93	6	P:GO:0000027; P:GO:0002181; F:GO:0003735; C:GO:0016021; C:GO:0022625; F:GO:0070180	P:ribosomal large subunit assembly; P:cytoplasmic translation; F:structural constituent of ribosome; C:integral component of membrane; C:cytosolic large ribosomal subunit; F:large ribosomal subunit rRNA binding			IPR018105 (PRINTS); PF00428 (PFAM); IPR011323 (G3DSA:2.170.150.GENE3D); IPR040637 (PFAM); IPR018105 (PFAM); IPR043164 (G3DSA:3.90.105.GENE3D); IPR001790 (PFAM); PTHR45699 (PANTHER); PTHR45699:SF3 (PANTHER); IPR034737 (PROSITE_PROFILES); cd05795 (CDD); IPR011057 (SUPERFAMILY); IPR043141 (SUPERFAMILY)	P:GO:0042254	P:ribosome biogenesis
true	[INTERPRO, BLASTED, MAPPED, ANNOTATED]	tr|A0A158PCK4|A0A158PCK4_ANGCA	immunoglobulin domain protein	1150	20	0	77.16	9	F:GO:0005198; C:GO:0005604; P:GO:0006996; P:GO:0008543; P:GO:0009792; P:GO:0016477; P:GO:0031581; P:GO:0040017; P:GO:0048644	F:structural molecule activity; C:basement membrane; P:organelle organization; P:fibroblast growth factor receptor signaling pathway; P:embryo development ending in birth or egg hatching; P:cell migration; P:hemidesmosome assembly; P:positive regulation of locomotion; P:muscle organ morphogenesis			IPR003599 (SMART); IPR003598 (SMART); IPR013151 (PFAM); IPR013783 (G3DSA:2.60.40.GENE3D); IPR013783 (G3DSA:2.60.40.GENE3D); PF13927 (PFAM); IPR013783 (G3DSA:2.60.40.GENE3D); IPR007110 (PFAM); IPR013783 (G3DSA:2.60.40.GENE3D); IPR013098 (PFAM); mobidb-lite (MOBIDB_LITE); mobidb-lite (MOBIDB_LITE); PTHR10574:SF273 (PANTHER); PTHR10574 (PANTHER); PTHR10574 (PANTHER); PTHR10574:SF273 (PANTHER); PTHR1…	no GO terms	no GO terms
true	[INTERPRO, BLASTED, MAPPED, ANNOTATED]	tr|A0A158PCH8|A0A158PCH8_ANGCA	phosphoglucomutase/phosphomannomutase, alpha/beta/alpha domain II	427	20	0	85.83	3	F:GO:0000287; P:GO:0005975; F:GO:0016868	F:magnesium ion binding; P:carbohydrate metabolic process; F:intramolecular transferase activity, phosphotransferases			IPR005841 (PRINTS); IPR005846 (PFAM); G3DSA:3.40.120.10 (GENE3D); IPR005845 (PFAM); G3DSA:3.40.120.10 (GENE3D); IPR005844 (PFAM); G3DSA:3.40.120.10 (GENE3D); PTHR45745 (PANTHER); IPR016066 (PROSITE_PATTERNS); cd05799 (CDD); IPR016055 (SUPERFAMILY); IPR016055 (SUPERFAMILY); IPR016055 (SUPERFAMILY)	F:GO:0000287; P:GO:0005975; F:GO:0016868	F:magnesium ion binding; P:carbohydrate metabolic process; F:intramolecular transferase activity, phosphotransferases
true	[INTERPRO, BLASTED, MAPPED, ANNOTATED]	tr|A0A158PCD3|A0A158PCD3_ANGCA	Alpha,alpha-trehalose-phosphate synthase [UDP-forming] 2	858	20	0	66.68	3	C:GO:0005737; P:GO:0005992; F:GO:0016740	C:cytoplasm; P:trehalose biosynthetic process; F:transferase activity			IPR041064 (PFAM); G3DSA:3.40.50.2000 (GENE3D); G3DSA:3.40.50.2000 (GENE3D); G3DSA:3.40.50.2000 (GENE3D); IPR001830 (PFAM); mobidb-lite (MOBIDB_LITE); mobidb-lite (MOBIDB_LITE); PTHR10788 (PANTHER); PTHR10788:SF78 (PANTHER); PTHR10788 (PANTHER); TRANSMEMBRANE (PHOBIUS); NON_CYTOPLASMIC_DOMAIN (PHOBIUS); NON_CYTOPLASMIC_DOMAIN (PHOBIUS); TRANSMEMBRANE (PHOBIUS); CYTOPLASMIC_DOMAIN (PHOBIUS); cd0378…	F:GO:0003824; P:GO:0005992	F:catalytic activity; P:trehalose biosynthetic process
true	[INTERPRO, BLASTED, MAPPED, ANNOTATED]	tr|A0A158PCC1|A0A158PCC1_ANGCA	Transthyretin-like family protein	140	20	1.67834e-98	84.77	1	C:GO:0005615	C:extracellular space			IPR038479 (G3DSA:2.60.40.GENE3D); IPR001534 (PFAM); PTHR21700:SF1 (PANTHER); IPR001534 (PANTHER); SIGNAL_PEPTIDE_N_REGION (PHOBIUS); SIGNAL_PEPTIDE_H_REGION (PHOBIUS); SIGNAL_PEPTIDE (PHOBIUS); NON_CYTOPLASMIC_DOMAIN (PHOBIUS); SIGNAL_PEPTIDE_C_REGION (PHOBIUS); SignalP-noTM (SIGNALP_EUK)	C:GO:0005615	C:extracellular space
true	[INTERPRO, BLASTED, MAPPED, ANNOTATED]	tr|A0A158PC34|A0A158PC34_ANGCA	CRE-FBP-1 protein	245	20	4.03318e-166	90.44	9	C:GO:0005829; P:GO:0005986; P:GO:0006000; P:GO:0006002; P:GO:0006094; C:GO:0016021; P:GO:0016311; P:GO:0030388; F:GO:0042132	C:cytosol; P:sucrose biosynthetic process; P:fructose metabolic process; P:fructose 6-phosphate metabolic process; P:gluconeogenesis; C:integral component of membrane; P:dephosphorylation; P:fructose 1,6-bisphosphate metabolic process; F:fructose 1,6-bisphosphate 1-phosphatase activity	EC:3.1.3.23; EC:3.1.3.11	Sugar-phosphatase; Fructose-bisphosphatase	IPR028343 (PRINTS); G3DSA:3.30.540.10 (GENE3D); IPR033391 (PFAM); G3DSA:3.40.190.80 (GENE3D); PTHR11556:SF1 (PANTHER); IPR000146 (PANTHER); IPR000146 (CDD); SSF56655 (SUPERFAMILY)	P:GO:0005975; F:GO:0016791; F:GO:0042132	P:carbohydrate metabolic process; F:phosphatase activity; F:fructose 1,6-bisphosphate 1-phosphatase activity
true	[INTERPRO, BLASTED, MAPPED, ANNOTATED]	tr|A0A158PBY9|A0A158PBY9_ANGCA	HEAT repeat protein	634	20	4.05468e-135	63.99	5	F:GO:0005488; F:GO:0016874; P:GO:0032268; P:GO:0034641; P:GO:0043549	F:binding; F:ligase activity; P:regulation of cellular protein metabolic process; P:cellular nitrogen compound metabolic process; P:regulation of kinase activity			Coil (COILS); mobidb-lite (MOBIDB_LITE); mobidb-lite (MOBIDB_LITE); mobidb-lite (MOBIDB_LITE); mobidb-lite (MOBIDB_LITE); IPR016024 (SUPERFAMILY)	no GO terms	no GO terms
true	[INTERPRO, BLASTED]	tr|A0A158PBY8|A0A158PBY8_ANGCA	ML domain protein	239	20	4.20779e-46	74.91						IPR003172 (PFAM); G3DSA:2.60.40.770 (GENE3D); PTHR11306:SF32 (PANTHER); IPR039670 (PANTHER); IPR014756 (SUPERFAMILY)	no GO terms	no GO terms
true	[INTERPRO, BLASTED, MAPPED]	tr|A0A158PBV8|A0A158PBV8_ANGCA	Nuclear Pore complex Protein	2076	20	0	77.67	4	C:GO:0005643; P:GO:0006406; F:GO:0017056; P:GO:1901673	C:nuclear pore; P:mRNA export from nucleus; F:structural constituent of nuclear pore; P:regulation of mitotic spindle assembly			Coil (COILS); Coil (COILS); Coil (COILS); Coil (COILS); Coil (COILS); Coil (COILS); Coil (COILS); Coil (COILS); Coil (COILS); Coil (COILS); Coil (COILS); Coil (COILS); Coil (COILS); Coil (COILS); Coil (COILS); Coil (COILS); Coil (COILS); Coil (COILS); Coil (COILS); Coil (COILS); Coil (COILS); Coil (COILS); Coil (COILS); Coil (COILS); Coil (COILS); mobidb-lite (MOBIDB_LITE); mobidb-lite (MOBIDB_LI…	no GO terms	no GO terms
true	[INTERPRO, BLASTED, MAPPED, ANNOTATED]	tr|A0A158PBT8|A0A158PBT8_ANGCA	Myosin, essential light chain family protein	154	20	2.73462e-98	91.89	5	F:GO:0004672; F:GO:0005509; F:GO:0005524; P:GO:0006468; C:GO:0016459	F:protein kinase activity; F:calcium ion binding; F:ATP binding; P:protein phosphorylation; C:myosin complex			G3DSA:1.10.238.10 (GENE3D); G3DSA:1.10.238.10 (GENE3D); PTHR23048 (PANTHER); IPR029655 (PTHR23048:PANTHER); IPR002048 (PROSITE_PROFILES); IPR002048 (PROSITE_PROFILES); IPR002048 (PROSITE_PROFILES); IPR011992 (SUPERFAMILY)	F:GO:0005509	F:calcium ion binding
true	[INTERPRO, BLASTED, MAPPED, ANNOTATED]	tr|A0A158PBQ9|A0A158PBQ9_ANGCA	Ras family protein	206	20	1.99232e-120	93.45	5	F:GO:0003924; F:GO:0005525; C:GO:0005886; P:GO:0007265; F:GO:0019003	F:GTPase activity; F:GTP binding; C:plasma membrane; P:Ras protein signal transduction; F:GDP binding	EC:3.6.1.15	Nucleoside-triphosphate phosphatase	PR00449 (PRINTS); SM00174 (SMART); SM00175 (SMART); SM00176 (SMART); SM00173 (SMART); IPR001806 (PFAM); IPR005225 (TIGRFAM); G3DSA:3.40.50.300 (GENE3D); IPR020849 (PANTHER); PTHR24070:SF268 (PANTHER); IPR020849 (PROSITE_PROFILES); cd04145 (CDD); IPR027417 (SUPERFAMILY)	F:GO:0003924; F:GO:0005525; P:GO:0007165; C:GO:0016020	F:GTPase activity; F:GTP binding; P:signal transduction; C:membrane
true	[INTERPRO, BLASTED, MAPPED, ANNOTATED]	tr|A0A158PBP5|A0A158PBP5_ANGCA	SH3 domain-containing protein	727	20	0	80.04	15	P:GO:0002119; C:GO:0005886; C:GO:0005903; C:GO:0030056; F:GO:0030676; P:GO:0035023; P:GO:0045109; C:GO:0045177; P:GO:0045185; P:GO:0048546; P:GO:0048598; P:GO:0048730; F:GO:0051015; P:GO:0051016; P:GO:0051017	P:nematode larval development; C:plasma membrane; C:brush border; C:hemidesmosome; F:Rac guanyl-nucleotide exchange factor activity; P:regulation of Rho protein signal transduction; P:intermediate filament organization; C:apical part of cell; P:maintenance of protein location; P:digestive tract morphogenesis; P:embryonic morphogenesis; P:epidermis morphogenesis; F:actin filament binding; P:barbed…			Coil (COILS); Coil (COILS); IPR006020 (SMART); IPR001452 (SMART); IPR013625 (PFAM); G3DSA:2.30.30.40 (GENE3D); IPR013761 (G3DSA:1.10.150.GENE3D); IPR011993 (G3DSA:2.30.29.GENE3D); IPR041418 (PFAM); IPR001452 (PFAM); mobidb-lite (MOBIDB_LITE); PTHR12287:SF23 (PANTHER); IPR039801 (PANTHER); TRANSMEMBRANE (PHOBIUS); CYTOPLASMIC_DOMAIN (PHOBIUS); NON_CYTOPLASMIC_DOMAIN (PHOBIUS); IPR001452 (PROSITE_P…	F:GO:0005515	F:protein binding
true	[INTERPRO, BLASTED, MAPPED, ANNOTATED]	tr|A0A158PBD9|A0A158PBD9_ANGCA	hydroxyacylglutathione hydrolase	608	20	0	76.87	5	F:GO:0004416; C:GO:0016020; P:GO:0019243; C:GO:0048188; P:GO:0051568	F:hydroxyacylglutathione hydrolase activity; C:membrane; P:methylglyoxal catabolic process to D-lactate via S-lactoyl-glutathione; C:Set1C/COMPASS complex; P:histone H3-K4 methylation	EC:3.1.2.6	Hydroxyacylglutathione hydrolase	IPR001279 (SMART); IPR003877 (SMART); IPR017782 (TIGRFAM); IPR003877 (PFAM); IPR043136 (G3DSA:2.60.120.GENE3D); IPR036866 (G3DSA:3.60.15.GENE3D); IPR032282 (PFAM); PTHR11935 (PANTHER); IPR001870 (PROSITE_PROFILES); cd12872 (CDD); IPR035680 (CDD); IPR036866 (SUPERFAMILY); IPR013320 (SUPERFAMILY)	F:GO:0004416; F:GO:0005515; P:GO:0019243	F:hydroxyacylglutathione hydrolase activity; F:protein binding; P:methylglyoxal catabolic process to D-lactate via S-lactoyl-glutathione
true	[INTERPRO, BLASTED, MAPPED, ANNOTATED]	tr|A0A158PBB1|A0A158PBB1_ANGCA	SEP domain protein	329	20	0	70.1	5	P:GO:0006996; F:GO:0008137; F:GO:0009055; C:GO:0016020; P:GO:0022900	P:organelle organization; F:NADH dehydrogenase (ubiquinone) activity; F:electron transfer activity; C:membrane; P:electron transport chain	EC:7.1.1.2; EC:1.6.5.11; EC:1.6.99.3	n/a; NADH dehydrogenase (quinone); NADH dehydrogenase	IPR001012 (SMART); IPR012989 (SMART); IPR001012 (PFAM); G3DSA:3.10.20.90 (GENE3D); IPR036241 (G3DSA:3.30.420.GENE3D); IPR012989 (PFAM); mobidb-lite (MOBIDB_LITE); mobidb-lite (MOBIDB_LITE); PTHR23333 (PANTHER); PTHR23333:SF20 (PANTHER); IPR012989 (PROSITE_PROFILES); IPR001012 (PROSITE_PROFILES); cd01770 (CDD); IPR029071 (SUPERFAMILY); IPR036241 (SUPERFAMILY)	F:GO:0005515	F:protein binding
true	[INTERPRO, BLASTED, MAPPED, ANNOTATED]	tr|A0A158PB89|A0A158PB89_ANGCA	protein phosphatase 2C	365	20	0	92.06	4	F:GO:0004724; P:GO:0006470; C:GO:0016021; F:GO:0046872	F:magnesium-dependent protein serine/threonine phosphatase activity; P:protein dephosphorylation; C:integral component of membrane; F:metal ion binding	EC:3.1.3.16	Protein-serine/threonine phosphatase	IPR001932 (SMART); IPR001932 (PFAM); IPR036457 (G3DSA:3.60.40.GENE3D); mobidb-lite (MOBIDB_LITE); mobidb-lite (MOBIDB_LITE); mobidb-lite (MOBIDB_LITE); PTHR13832:SF656 (PANTHER); IPR015655 (PANTHER); PTHR13832:SF656 (PANTHER); IPR015655 (PANTHER); IPR000222 (PROSITE_PATTERNS); IPR001932 (PROSITE_PROFILES); IPR001932 (CDD); IPR036457 (SUPERFAMILY)	F:GO:0003824; F:GO:0004722; P:GO:0006470; F:GO:0043169	F:catalytic activity; F:protein serine/threonine phosphatase activity; P:protein dephosphorylation; F:cation binding
true	[INTERPRO, BLASTED, MAPPED, ANNOTATED]	tr|A0A158PB85|A0A158PB85_ANGCA	EF hand	200	20	3.6488e-97	65.6	1	F:GO:0005509	F:calcium ion binding			IPR002048 (SMART); IPR002048 (PFAM); G3DSA:1.10.238.10 (GENE3D); G3DSA:1.10.238.10 (GENE3D); IPR002048 (PFAM); PTHR23064 (PANTHER); PTHR23064:SF48 (PANTHER); IPR018247 (PROSITE_PATTERNS); IPR018247 (PROSITE_PATTERNS); IPR018247 (PROSITE_PATTERNS); IPR018247 (PROSITE_PATTERNS); IPR018247 (PROSITE_PATTERNS); NON_CYTOPLASMIC_DOMAIN (PHOBIUS); SIGNAL_PEPTIDE_N_REGION (PHOBIUS); SIGNAL_PEPTIDE (PHOBIU…	F:GO:0005509	F:calcium ion binding
true	[INTERPRO, BLASTED, MAPPED, ANNOTATED]	tr|A0A158PB71|A0A158PB71_ANGCA	Ferric-chelate reductase 1	472	20	1.23605e-117	72.16	2	C:GO:0016021; P:GO:0055114	C:integral component of membrane; P:oxidation-reduction process			IPR006593 (SMART); IPR006593 (PFAM); PTHR45828 (PANTHER); NON_CYTOPLASMIC_DOMAIN (PHOBIUS); TRANSMEMBRANE (PHOBIUS); TRANSMEMBRANE (PHOBIUS); NON_CYTOPLASMIC_DOMAIN (PHOBIUS); TRANSMEMBRANE (PHOBIUS); NON_CYTOPLASMIC_DOMAIN (PHOBIUS); NON_CYTOPLASMIC_DOMAIN (PHOBIUS); CYTOPLASMIC_DOMAIN (PHOBIUS); TRANSMEMBRANE (PHOBIUS); CYTOPLASMIC_DOMAIN (PHOBIUS); CYTOPLASMIC_DOMAIN (PHOBIUS); TRANSMEMBRANE (…	no GO terms	no GO terms
true	[INTERPRO, BLASTED]	tr|A0A158PB54|A0A158PB54_ANGCA	fasciclin domain protein	509	20	0	69.27						IPR000782 (SMART); IPR000782 (PFAM); IPR036378 (G3DSA:2.30.180.GENE3D); IPR036378 (G3DSA:2.30.180.GENE3D); PTHR10900:SF110 (PANTHER); PTHR10900 (PANTHER); IPR000782 (PROSITE_PROFILES); IPR000782 (PROSITE_PROFILES); IPR036378 (SUPERFAMILY); IPR036378 (SUPERFAMILY); IPR036378 (SUPERFAMILY)	no GO terms	no GO terms
true	[INTERPRO, BLASTED, MAPPED, ANNOTATED]	tr|A0A158PB09|A0A158PB09_ANGCA	6-pyruvoyl tetrahydropterin synthase/QueD family protein	140	20	5.85892e-98	90.23	5	F:GO:0003874; C:GO:0005739; P:GO:0006729; F:GO:0042802; F:GO:0046872	F:6-pyruvoyltetrahydropterin synthase activity; C:mitochondrion; P:tetrahydrobiopterin biosynthetic process; F:identical protein binding; F:metal ion binding	EC:4.2.3.12	6-pyruvoyltetrahydropterin synthase	IPR038418 (G3DSA:3.30.479.GENE3D); IPR007115 (PFAM); PTHR12589:SF7 (PANTHER); IPR007115 (PANTHER); IPR022469 (PROSITE_PATTERNS); IPR022470 (PROSITE_PATTERNS); SSF55620 (SUPERFAMILY)	F:GO:0003874; P:GO:0006729	F:6-pyruvoyltetrahydropterin synthase activity; P:tetrahydrobiopterin biosynthetic process
true	[INTERPRO, BLASTED]	tr|A0A158PB05|A0A158PB05_ANGCA	Serine Rich Adhesion Protein-like	2167	20	0	55.89						mobidb-lite (MOBIDB_LITE); mobidb-lite (MOBIDB_LITE); mobidb-lite (MOBIDB_LITE); mobidb-lite (MOBIDB_LITE); mobidb-lite (MOBIDB_LITE); mobidb-lite (MOBIDB_LITE); mobidb-lite (MOBIDB_LITE); mobidb-lite (MOBIDB_LITE); mobidb-lite (MOBIDB_LITE); mobidb-lite (MOBIDB_LITE); mobidb-lite (MOBIDB_LITE); mobidb-lite (MOBIDB_LITE); mobidb-lite (MOBIDB_LITE); mobidb-lite (MOBIDB_LITE); mobidb-lite (MOBIDB_L…	no GO terms	no GO terms
true	[INTERPRO, BLASTED, MAPPED, ANNOTATED]	tr|A0A158PAY7|A0A158PAY7_ANGCA	Tubulin polymerization-promoting protein homolog	162	20	2.68249e-82	73.29	5	P:GO:0001578; C:GO:0005874; F:GO:0015631; P:GO:0032273; P:GO:0046785	P:microtubule bundle formation; C:microtubule; F:tubulin binding; P:positive regulation of protein polymerization; P:microtubule polymerization			Coil (COILS); IPR008907 (PFAM); G3DSA:1.10.238.10 (GENE3D); IPR008907 (PANTHER); IPR011992 (SUPERFAMILY)	no GO terms	no GO terms
true	[INTERPRO, BLASTED, MAPPED, ANNOTATED]	tr|A0A158PAX1|A0A158PAX1_ANGCA	protein tyrosine kinase	401	20	0	83.21	3	F:GO:0004715; F:GO:0005524; P:GO:0018108	F:non-membrane spanning protein tyrosine kinase activity; F:ATP binding; P:peptidyl-tyrosine phosphorylation	EC:2.7.10; EC:2.7.10.2	Transferring phosphorus-containing groups; Non-specific protein-tyrosine kinase	IPR000980 (PRINTS); IPR001245 (PRINTS); IPR020635 (SMART); IPR000980 (SMART); IPR000980 (PFAM); IPR036860 (G3DSA:3.30.505.GENE3D); IPR001245 (PFAM); G3DSA:1.10.510.10 (GENE3D); PIRSF000615 (PIRSF); PTHR24418:SF211 (PANTHER); PTHR24418 (PANTHER); IPR008266 (PROSITE_PATTERNS); IPR000719 (PROSITE_PROFILES); IPR000980 (PROSITE_PROFILES); cd00192 (CDD); IPR035849 (CDD); IPR011009 (SUPERFAMILY); IPR036…	F:GO:0004672; F:GO:0004713; F:GO:0005524; P:GO:0006468	F:protein kinase activity; F:protein tyrosine kinase activity; F:ATP binding; P:protein phosphorylation
true	[INTERPRO, BLASTED, MAPPED, ANNOTATED]	tr|A0A158PAW0|A0A158PAW0_ANGCA	DOMON domain containing protein	559	20	4.17082e-163	81.56	1	C:GO:0016021	C:integral component of membrane			IPR006593 (SMART); mobidb-lite (MOBIDB_LITE); PTHR45828 (PANTHER); CYTOPLASMIC_DOMAIN (PHOBIUS); NON_CYTOPLASMIC_DOMAIN (PHOBIUS); TRANSMEMBRANE (PHOBIUS); NON_CYTOPLASMIC_DOMAIN (PHOBIUS); TRANSMEMBRANE (PHOBIUS); CYTOPLASMIC_DOMAIN (PHOBIUS); TRANSMEMBRANE (PHOBIUS); TRANSMEMBRANE (PHOBIUS); NON_CYTOPLASMIC_DOMAIN (PHOBIUS); CYTOPLASMIC_DOMAIN (PHOBIUS); TRANSMEMBRANE (PHOBIUS); cd08760 (CDD); …	no GO terms	no GO terms
true	[INTERPRO, BLASTED, MAPPED, ANNOTATED]	tr|A0A158PAV5|A0A158PAV5_ANGCA	GRASP55/65 family protein	329	20	0	79.83	2	C:GO:0005794; P:GO:0007030	C:Golgi apparatus; P:Golgi organization			IPR036034 (G3DSA:2.30.42.GENE3D); IPR036034 (G3DSA:2.30.42.GENE3D); IPR024958 (PFAM); IPR007583 (PANTHER); PS51865 (PROSITE_PROFILES); PS51865 (PROSITE_PROFILES); IPR036034 (SUPERFAMILY)	F:GO:0005515	F:protein binding
true	[INTERPRO, BLASTED, MAPPED, ANNOTATED]	tr|A0A158PAN7|A0A158PAN7_ANGCA	Death domain and ZU5 domain and Ankyrin repeat and Death-like domain and Ankyrin repeat-containing domain-containing protein	1687	20	0	82.02	1	P:GO:0007165	P:signal transduction			IPR002110 (PRINTS); IPR000906 (SMART); IPR000488 (SMART); IPR002110 (SMART); IPR002110 (PFAM); IPR000906 (PFAM); IPR036770 (G3DSA:1.25.40.GENE3D); PF13857 (PFAM); G3DSA:2.60.220.30 (GENE3D); IPR036770 (G3DSA:1.25.40.GENE3D); IPR036770 (G3DSA:1.25.40.GENE3D); G3DSA:1.10.533.10 (GENE3D); G3DSA:2.60.220.30 (GENE3D); IPR000488 (PFAM); IPR020683 (PFAM); IPR040745 (PFAM); PF13637 (PFAM); G3DSA:2.60.40.…	F:GO:0005515; P:GO:0007165	F:protein binding; P:signal transduction
true	[INTERPRO, BLASTED, MAPPED, ANNOTATED]	tr|A0A158PAM4|A0A158PAM4_ANGCA	tetratricopeptide repeat protein	303	20	0	92.66	10	P:GO:0000003; C:GO:0005737; P:GO:0008340; P:GO:0008643; P:GO:0009408; C:GO:0016021; F:GO:0030544; P:GO:0032780; F:GO:0042030; F:GO:0051879	P:reproduction; C:cytoplasm; P:determination of adult lifespan; P:carbohydrate transport; P:response to heat; C:integral component of membrane; F:Hsp70 protein binding; P:negative regulation of ATPase activity; F:ATPase inhibitor activity; F:Hsp90 protein binding			IPR019734 (SMART); IPR006636 (SMART); PF13414 (PFAM); PF13424 (PFAM); G3DSA:1.10.260.100 (GENE3D); IPR019734 (PFAM); IPR041243 (PFAM); IPR011990 (G3DSA:1.25.40.GENE3D); IPR011990 (G3DSA:1.25.40.GENE3D); PTHR22904 (PANTHER); PTHR22904:SF517 (PANTHER); IPR019734 (PROSITE_PROFILES); IPR019734 (PROSITE_PROFILES); IPR019734 (PROSITE_PROFILES); IPR019734 (PROSITE_PROFILES); IPR019734 (PROSITE_PROFILES)…	F:GO:0005515	F:protein binding
true	[INTERPRO, BLASTED, MAPPED, ANNOTATED]	tr|A0A158PAL8|A0A158PAL8_ANGCA	Vacuolar protein sorting-associated protein domain containing protein	1625	20	0	71.49	3	P:GO:0006623; C:GO:0019898; P:GO:0045053	P:protein targeting to vacuole; C:extrinsic component of membrane; P:protein retention in Golgi apparatus			Coil (COILS); Coil (COILS); Coil (COILS); IPR031642 (PFAM); IPR031646 (PFAM); IPR026854 (PFAM); mobidb-lite (MOBIDB_LITE); mobidb-lite (MOBIDB_LITE); mobidb-lite (MOBIDB_LITE); IPR026847 (PANTHER); IPR026847 (PANTHER); PTHR16166:SF69 (PANTHER); PTHR16166:SF69 (PANTHER); CYTOPLASMIC_DOMAIN (PHOBIUS); TRANSMEMBRANE (PHOBIUS); NON_CYTOPLASMIC_DOMAIN (PHOBIUS); NON_CYTOPLASMIC_DOMAIN (PHOBIUS); TRANS…	no GO terms	no GO terms
true	[INTERPRO, BLASTED, MAPPED, ANNOTATED]	tr|A0A158PAL5|A0A158PAL5_ANGCA	aminotransferase, class I/II	392	20	0	91.5	5	F:GO:0004069; C:GO:0005739; P:GO:0006533; P:GO:0009058; F:GO:0030170	F:L-aspartate:2-oxoglutarate aminotransferase activity; C:mitochondrion; P:aspartate catabolic process; P:biosynthetic process; F:pyridoxal phosphate binding	EC:2.6.1.1	Aspartate transaminase	IPR000796 (PRINTS); IPR015421 (G3DSA:3.40.640.GENE3D); IPR015422 (G3DSA:3.90.1150.GENE3D); IPR004839 (PFAM); IPR000796 (PANTHER); PTHR11879:SF10 (PANTHER); IPR004838 (PROSITE_PATTERNS); cd00609 (CDD); IPR015424 (SUPERFAMILY)	F:GO:0003824; P:GO:0006520; F:GO:0008483; P:GO:0009058; F:GO:0030170	F:catalytic activity; P:cellular amino acid metabolic process; F:transaminase activity; P:biosynthetic process; F:pyridoxal phosphate binding
true	[INTERPRO, BLASTED, MAPPED, ANNOTATED]	tr|A0A158PAL2|A0A158PAL2_ANGCA	putative betaine-aldehyde dehydrogenase	499	20	0	88.22	3	F:GO:0019145; F:GO:0047105; P:GO:0055114	F:aminobutyraldehyde dehydrogenase activity; F:4-trimethylammoniobutyraldehyde dehydrogenase activity; P:oxidation-reduction process	EC:1.2.1.47; EC:1.2.1.5; EC:1.2.1.19; EC:1.2.1.3	4-trimethylammoniobutyraldehyde dehydrogenase; Aldehyde dehydrogenase (NAD(P)(+)); Aminobutyraldehyde dehydrogenase; Aldehyde dehydrogenase (NAD(+))	IPR015590 (PFAM); IPR016162 (G3DSA:3.40.605.GENE3D); IPR016163 (G3DSA:3.40.309.GENE3D); PTHR11699 (PANTHER); PTHR11699:SF219 (PANTHER); IPR016160 (PROSITE_PATTERNS); IPR029510 (PROSITE_PATTERNS); IPR016161 (SUPERFAMILY)	F:GO:0016491; F:GO:0016620; P:GO:0055114	F:oxidoreductase activity; F:oxidoreductase activity, acting on the aldehyde or oxo group of donors, NAD or NADP as acceptor; P:oxidation-reduction process
true	[INTERPRO, BLASTED, MAPPED, ANNOTATED]	tr|A0A158PAD3|A0A158PAD3_ANGCA	RNA recognition motif domain containing protein	422	20	3.23327e-88	77.62	1	F:GO:0003723	F:RNA binding			IPR000504 (SMART); IPR000504 (PFAM); IPR012677 (G3DSA:3.30.70.GENE3D); IPR012677 (G3DSA:3.30.70.GENE3D); mobidb-lite (MOBIDB_LITE); mobidb-lite (MOBIDB_LITE); PTHR23003 (PANTHER); PTHR23003 (PANTHER); PTHR23003:SF27 (PANTHER); PTHR23003:SF27 (PANTHER); IPR000504 (PROSITE_PROFILES); IPR000504 (PROSITE_PROFILES); IPR000504 (PROSITE_PROFILES); IPR000504 (PROSITE_PROFILES); cd12338 (CDD); IPR035979 (…	F:GO:0003676	F:nucleic acid binding
true	[INTERPRO, BLASTED, MAPPED, ANNOTATED]	tr|A0A158PAB8|A0A158PAB8_ANGCA	Patched family protein	798	20	0	68.82	1	C:GO:0016020	C:membrane			G3DSA:1.20.1640.10 (GENE3D); IPR003392 (PFAM); IPR000731 (PFAM); PTHR10796:SF104 (PANTHER); PTHR10796:SF104 (PANTHER); PTHR10796 (PANTHER); PTHR10796:SF104 (PANTHER); PTHR10796 (PANTHER); CYTOPLASMIC_DOMAIN (PHOBIUS); NON_CYTOPLASMIC_DOMAIN (PHOBIUS); TRANSMEMBRANE (PHOBIUS); CYTOPLASMIC_DOMAIN (PHOBIUS); TRANSMEMBRANE (PHOBIUS); CYTOPLASMIC_DOMAIN (PHOBIUS); NON_CYTOPLASMIC_DOMAIN (PHOBIUS); NON…	C:GO:0016021	C:integral component of membrane
true	[INTERPRO, BLASTED]	tr|A0A158PA96|A0A158PA96_ANGCA	Protein Y106G6H.1	398	20	0	77.8						mobidb-lite (MOBIDB_LITE)	no GO terms	no GO terms
true	[INTERPRO, BLASTED, MAPPED, ANNOTATED]	tr|A0A158PA25|A0A158PA25_ANGCA	Low density lipoprotein-receptor domain containing protein	805	20	0	75.22	1	C:GO:0016021	C:integral component of membrane			Coil (COILS); PTHR37431:SF5 (PANTHER); PTHR37431 (PANTHER)	no GO terms	no GO terms
true	[INTERPRO, BLASTED, MAPPED, ANNOTATED]	tr|A0A158PA17|A0A158PA17_ANGCA	T-complex protein 1, gamma subunit	537	20	0	92.23	4	F:GO:0005524; C:GO:0005832; P:GO:0006457; F:GO:0051082	F:ATP binding; C:chaperonin-containing T-complex; P:protein folding; F:unfolded protein binding			IPR017998 (PRINTS); IPR027409 (G3DSA:3.50.7.GENE3D); IPR027413 (G3DSA:1.10.560.GENE3D); IPR027410 (G3DSA:3.30.260.GENE3D); IPR012719 (TIGRFAM); IPR002423 (PFAM); PTHR11353 (PANTHER); PTHR11353:SF24 (PANTHER); IPR002194 (PROSITE_PATTERNS); IPR002194 (PROSITE_PATTERNS); IPR002194 (PROSITE_PATTERNS); IPR012719 (CDD); IPR027409 (SUPERFAMILY); IPR027410 (SUPERFAMILY); IPR027413 (SUPERFAMILY)	F:GO:0005524; P:GO:0006457; F:GO:0051082	F:ATP binding; P:protein folding; F:unfolded protein binding
true	[INTERPRO, BLASTED, MAPPED, ANNOTATED]	tr|A0A158P9Z0|A0A158P9Z0_ANGCA	trans-2,3-enoyl-CoA reductase	304	20	0	86.73	7	C:GO:0005783; C:GO:0005789; C:GO:0016021; F:GO:0016779; P:GO:0042761; P:GO:0055114; F:GO:0102758	C:endoplasmic reticulum; C:endoplasmic reticulum membrane; C:integral component of membrane; F:nucleotidyltransferase activity; P:very long-chain fatty acid biosynthetic process; P:oxidation-reduction process; F:very-long-chain enoyl-CoA reductase activity	EC:1.3.1.93	Very-long-chain enoyl-CoA reductase	IPR001104 (PFAM); G3DSA:3.10.20.90 (GENE3D); IPR039357 (PANTHER); PTHR10556:SF28 (PANTHER); TRANSMEMBRANE (PHOBIUS); TRANSMEMBRANE (PHOBIUS); NON_CYTOPLASMIC_DOMAIN (PHOBIUS); CYTOPLASMIC_DOMAIN (PHOBIUS); TRANSMEMBRANE (PHOBIUS); TRANSMEMBRANE (PHOBIUS); CYTOPLASMIC_DOMAIN (PHOBIUS); NON_CYTOPLASMIC_DOMAIN (PHOBIUS); CYTOPLASMIC_DOMAIN (PHOBIUS); IPR001104 (PROSITE_PROFILES); cd01801 (CDD); TMhe…	P:GO:0006629; F:GO:0016627	P:lipid metabolic process; F:oxidoreductase activity, acting on the CH-CH group of donors
true	[INTERPRO, BLASTED, MAPPED, ANNOTATED]	tr|A0A158P9V5|A0A158P9V5_ANGCA	NIDogen (basement membrane protein)	694	20	0	64.93	12	P:GO:0001764; F:GO:0005201; F:GO:0005509; C:GO:0005604; P:GO:0007160; P:GO:0007271; P:GO:0007419; P:GO:0035418; C:GO:0045178; P:GO:0050808; P:GO:0097376; P:GO:1905488	P:neuron migration; F:extracellular matrix structural constituent; F:calcium ion binding; C:basement membrane; P:cell-matrix adhesion; P:synaptic transmission, cholinergic; P:ventral cord development; P:protein localization to synapse; C:basal part of cell; P:synapse organization; P:interneuron axon guidance; P:positive regulation of anterior/posterior axon guidance			IPR006605 (SMART); IPR003886 (SMART); G3DSA:2.40.155.10 (GENE3D); IPR006605 (PFAM); IPR003886 (PFAM); mobidb-lite (MOBIDB_LITE); mobidb-lite (MOBIDB_LITE); mobidb-lite (MOBIDB_LITE); mobidb-lite (MOBIDB_LITE); mobidb-lite (MOBIDB_LITE); PTHR24034 (PANTHER); PTHR24034:SF90 (PANTHER); IPR013032 (PROSITE_PATTERNS); SIGNAL_PEPTIDE_H_REGION (PHOBIUS); SIGNAL_PEPTIDE_C_REGION (PHOBIUS); NON_CYTOPLASMIC…	P:GO:0007160	P:cell-matrix adhesion
true	[INTERPRO, BLASTED, MAPPED, ANNOTATED]	tr|A0A158P9U6|A0A158P9U6_ANGCA	NIDogen (basement membrane protein)	783	20	0	69.68	11	P:GO:0001764; F:GO:0005201; C:GO:0005604; P:GO:0007271; P:GO:0007419; C:GO:0016021; P:GO:0035418; C:GO:0045178; P:GO:0050808; P:GO:0097376; P:GO:1905488	P:neuron migration; F:extracellular matrix structural constituent; C:basement membrane; P:synaptic transmission, cholinergic; P:ventral cord development; C:integral component of membrane; P:protein localization to synapse; C:basal part of cell; P:synapse organization; P:interneuron axon guidance; P:positive regulation of anterior/posterior axon guidance			IPR001881 (SMART); IPR000742 (SMART); IPR000033 (SMART); G3DSA:2.10.25.10 (GENE3D); IPR011042 (G3DSA:2.120.10.GENE3D); IPR000033 (PFAM); G3DSA:2.10.25.10 (GENE3D); IPR024731 (PFAM); IPR001881 (PFAM); PTHR24034 (PANTHER); PTHR24034:SF90 (PANTHER); IPR018097 (PROSITE_PATTERNS); IPR013032 (PROSITE_PATTERNS); IPR013032 (PROSITE_PATTERNS); IPR013032 (PROSITE_PATTERNS); IPR013032 (PROSITE_PATTERNS); IP…	F:GO:0005509	F:calcium ion binding
[truncated: 824 more rows]

## Sheet: GO terms of surface proteins
Blast2GO output of Angiostrongylus vasorum surface proteins (accessions of females and males combined)
	Tags	SeqName	Description	Length	#Hits	e-Value	sim mean	#GO	GO IDs	GO Names	Enzyme Codes	Enzyme Names	InterPro IDs	InterPro GO IDs	InterPro GO Names
[truncated: 1,195 more rows]
