# Supplementary material for: The Angiostrongylus vasorum Excretory/Secretory and Surface Proteome Contains Putative Modulators of the Host Coagulation
Source: Front Cell Infect Microbiol. 2021 Nov 2;11:753320. doi: 10.3389/fcimb.2021.753320 (PMC8593241; doi:10.3389/fcimb.2021.753320)
Supplement: Supplementary file 1 [file DataSheet_1.zip › Supplementary Material 4.xlsx]

## Sheet: ROTEM data
raw ROTEM data of all runs
explanation of parameters:
CT	A5	A10	A15	A20	A25	A30	CFT	MCF	MCF-t	alpha	LI30	LI45	LI60	ML	CFR	LOT	CLR	AR5	AR10	AR15	AR20	AR25	AR30	MCE	ACF	G	TPI	MAXV	MAXV-t	AUC	LT
clotting time in s	amplitude 5 min after CT in mm	amplitude 10 min after CT in mm	amplitude 15 min after CT in mm	amplitude 20 min after CT in mm	amplitude 25 min after CT in mm	amplitude 30 min after CT in mm	clot formation time in s	maximum clot firmness in mm	maximum clot formation time in s	alpha angle in degree (°)	lysis index 30 minutes after CT in mm	lysis index 45 minutes after CT in mm	lysis index 60 minutes after CT in mm	maximum lysis in mm	clot formation rate in degree (°)	lysis onset time in s	clot lysis rate in degree (°)	area under the curve 5 minutes after CT in mm2	area under the curve 10 minutes after CT in mm2	area under the curve 15 minutes after CT in mm2	area under the curve 20 minutes after CT in mm2	area under the curve 25 minutes after CT in mm2	area under the curve 30 minutes after CT in mm2	maximum clot elasticity	actual clot firmness in mm	shear elastic modulus strength	thrombodynamic potential index	maximum velocity in mm/min	time to maximum velocity in s	area under first derivative curve	lysis time
ID/blood draw number	Treatment	TPA addition	Incubation at 37°C in h	Patient	Test	run time	channel	CT	A5	A10	A15	A20	A25	A30	CFT	MCF	MCF-t	alpha	LI30	LI45	LI60	ML	CFR	LOT	CLR	AR5	AR10	AR15	AR20	AR25	AR30	MCE	ACF	G	TPI	MAXV	MAXV-t	AUC	LT
45	PBS	-	0	M	extem	01:00:01	1	43	33	43	47	50	52	53	132	54	2.52	64	100	100	---	*1	72	---	*3	200	588	1.04	1.526	2.035	2.559	119	*54	5.932	27	12	144	5.422	---
45	PBS	3.33µg/ml	0	M	extem	01:00:00	2	*3.595	---	---	---	---	---	---	---	---	---	---	---	---	---	---	---	---	---	---	---	---	---	---	---	---	*0	---	---	---	---	*32	---
45	PBS	0.33µg/ml	0	M	extem	01:00:00	3	40	35	45	43	13	3	0	122	49	764	66	1	1	---	100	71	916	71	212	618	1.092	1.348	1.429	1.439	95	*0	4.775	24	11	111	4.875	1.437
45	PBS	0.03µg/ml	0	M	extem	01:00:00	4	34	34	43	48	51	53	54	127	55	2.461	65	100	100	---	*1	69	---	---	208	604	1.065	1.56	2.079	2.612	123	*55	6.142	29	10	132	5.499	---
47	PBS	-	0	M	extem	01:00:01	1	44	34	43	47	50	52	53	123	54	2.377	66	100	100	---	*1	71	---	---	209	600	1.053	1.539	2.049	2.574	119	*54	5.96	29	11	107	5.433	---
47	ESP 10 μg	3.33µg/ml	0	M	extem	01:00:00	2	*3.595	---	---	---	---	---	---	---	---	---	---	---	---	---	---	---	---	---	---	---	---	---	---	---	---	*0	---	---	---	---	*54	---
47	ESP 10 μg	0.33µg/ml	0	M	extem	01:00:01	3	32	28	38	46	24	7	2	168	47	972	59	5	0	---	100	64	1.075	68	168	501	929	1.328	1.458	1.5	90	*1	4.485	16	8	112	4.702	1.618
47	ESP 10 μg	0.03µg/ml	0	M	extem	01:00:00	4	22	28	37	43	46	48	50	167	53	3.017	65	100	100	---	*0	70	---	---	172	503	907	1.352	1.827	2.321	112	*53	5.617	20	11	25	5.305	---
46	PBS	-	0	N	extem	01:00:00	1	44	38	48	52	55	57	58	111	59	2.583	68	100	100	---	*1	72	---	*6	232	669	1.172	1.708	2.268	2.842	145	*59	7.235	39	12	104	5.893	---
46	PBS	3.33µg/ml	0	N	extem	01:00:00	2	*3.595	---	---	---	---	---	---	---	---	---	---	---	---	---	---	---	---	---	---	---	---	---	---	---	---	*0	---	---	---	---	*41	---
46	PBS	0.33µg/ml	0	N	extem	01:00:00	3	34	38	50	54	21	9	1	110	55	843	68	2	2	---	*99	72	960	76	234	680	1.214	1.541	1.681	1.731	125	*1	6.23	34	13	98	5.538	1.626
46	PBS	0.03µg/ml	0	N	extem	01:00:00	4	28	39	49	54	57	58	60	110	61	2.687	68	100	100	---	*1	72	---	*4	238	688	1.204	1.756	2.332	2.923	157	*60	7.831	43	13	111	6.064	---
48	PBS	-	0	N	extem	01:00:00	1	38	38	48	52	55	57	58	105	60	2.479	69	100	100	---	*1	73	---	*5	237	671	1.173	1.71	2.273	2.852	148	*59	7.401	42	13	92	5.94	---
48	ESP 10 μg	3.33µg/ml	0	N	extem	01:00:01	2	*3.595	---	---	---	---	---	---	---	---	---	---	---	---	---	---	---	---	---	---	---	---	---	---	---	---	*0	---	---	---	---	*35	---
48	ESP 10 μg	0.33µg/ml	0	N	extem	01:00:00	3	37	36	47	54	53	41	30	104	56	1.014	69	54	7	---	100	71	1.258	64	233	656	1.166	1.721	2.18	2.533	129	*0	6.473	37	12	95	5.626	2.649
48	ESP 10 μg	0.03µg/ml	0	N	extem	01:00:00	4	30	36	46	51	54	56	58	113	60	2.938	67	100	100	---	*1	70	---	---	223	638	1.122	1.647	2.2	2.773	153	*60	7.639	40	11	104	5.986	---
60	PBS	-	0	O	extem	01:00:00	1	39	39	48	53	55	57	58	108	58	2.185	68	100	100	---	*2	74	---	---	236	680	1.187	1.729	2.29	2.864	140	*57	7.018	39	14	139	5.818	---
60	PBS	3.33µg/ml	0	O	extem	01:00:00	2	*3.593	---	---	---	---	---	---	---	---	---	---	---	---	---	---	---	---	---	---	---	---	---	---	---	---	*0	---	---	---	---	*35	---
60	PBS	0.33µg/ml	0	O	extem	01:00:00	3	37	40	50	41	10	3	0	100	52	706	70	0	0	---	100	73	864	71	247	703	1.198	1.441	1.501	1.507	108	*0	5.387	32	13	101	5.146	1.37
60	PBS	0.03µg/ml	0	O	extem	01:00:00	4	37	40	50	54	56	58	59	102	60	2.228	70	100	100	---	*3	74	---	---	248	705	1.225	1.777	2.351	2.941	150	*58	7.507	44	14	100	5.979	---
65	PBS	-	0	O	extem	01:00:00	1	40	38	47	51	54	56	57	112	58	2.385	68	100	100	---	*3	72	---	*5	230	660	1.152	1.678	2.228	2.793	137	*56	6.834	36	12	114	5.759	---
65	ESP 10 μg	3.33µg/ml	0	O	extem	01:00:00	2	*3.327	---	---	---	---	---	---	---	---	---	---	---	---	---	---	---	---	---	---	---	---	---	---	---	---	*1	---	---	---	---	*95	---
65	ESP 10 μg	0.33µg/ml	0	O	extem	01:00:00	3	35	38	48	55	39	16	6	108	55	916	68	11	1	---	100	71	1.113	63	233	667	1.187	1.686	1.953	2.056	121	*0	6.057	34	12	104	5.466	1.82
65	ESP 10 μg	0.03µg/ml	0	O	extem	01:00:01	4	29	37	47	51	54	56	57	109	58	2.317	68	100	100	---	*2	72	---	*4	232	659	1.152	1.679	2.232	2.799	139	*57	6.957	38	12	108	5.811	---
61	PBS	-	1	M	extem	01:00:00	1	52	31	40	45	47	49	51	133	52	2.454	65	100	100	---	*1	70	---	---	195	556	982	1.443	1.928	2.428	108	*51	5.389	24	11	132	5.179	---
61	PBS	3.33µg/ml	1	M	extem	01:00:00	2	*3.595	---	---	---	---	---	---	---	---	---	---	---	---	---	---	---	---	---	---	---	---	---	---	---	---	*0	---	---	---	---	*51	---
61	PBS	0.33µg/ml	1	M	extem	01:00:00	3	39	33	45	44	7	0	0	129	49	753	65	0	0	---	100	68	932	74	205	602	1.078	1.309	1.33	1.33	96	*0	4.819	22	10	101	4.897	1.245
61	PBS	0.03µg/ml	1	M	extem	01:00:00	4	31	32	41	46	48	50	52	143	53	2.469	62	100	100	---	*1	67	---	---	190	561	998	1.468	1.962	2.472	113	*53	5.635	24	9	107	5.276	---
63	PBS	-	1	M	extem	01:00:01	1	51	31	40	44	47	49	51	138	52	2.618	65	100	100	---	*2	74	---	---	192	552	976	1.436	1.921	2.421	109	*51	5.441	24	14	122	5.221	---
63	ESP 10 μg	3.33µg/ml	1	M	extem	01:00:00	2	*3.595	---	---	---	---	---	---	---	---	---	---	---	---	---	---	---	---	---	---	---	---	---	---	---	---	*0	---	---	---	---	*64	---
63	ESP 10 μg	0.33µg/ml	1	M	extem	01:00:00	3	38	25	40	36	4	0	0	201	43	724	57	0	1	---	100	68	901	73	153	480	897	1.058	1.068	1.07	75	*0	3.759	11	10	47	4.325	1.202
63	ESP 10 μg	0.03µg/ml	1	M	extem	01:00:00	4	36	25	35	40	44	47	49	205	*52	*3.278	56	100	100	---	*0	61	---	---	152	453	831	1.254	1.71	2.188	---	*52	---	---	7	117	*5.249	---
54	PBS	-	1	N	extem	01:00:00	1	45	34	43	48	52	54	55	119	57	2.63	67	100	100	---	*1	70	---	---	214	608	1.07	1.57	2.099	2.646	133	*57	6.637	34	11	104	5.689	---
54	PBS	3.33µg/ml	1	N	extem	01:00:01	2	*3.595	---	---	---	---	---	---	---	---	---	---	---	---	---	---	---	---	---	---	---	---	---	---	---	---	*0	---	---	---	---	*20	---
54	PBS	0.33µg/ml	1	N	extem	01:00:01	3	43	35	47	26	9	0	0	118	47	567	67	0	0	---	100	70	756	71	216	635	1.02	1.169	1.207	1.207	87	*0	4.349	22	11	83	4.642	1.321
54	PBS	0.03µg/ml	1	N	extem	01:00:00	4	36	34	44	49	52	54	56	120	57	2.641	66	100	100	---	*1	69	---	*4	212	610	1.078	1.583	2.116	2.665	135	*57	6.726	34	11	108	5.726	---
53	PBS	-	1	N	extem	01:00:00	1	47	34	43	48	51	53	54	125	57	2.735	65	100	100	---	*1	68	---	---	207	598	1.059	1.554	2.076	2.614	130	*56	6.501	31	10	111	5.634	---
53	ESP 10 μg	3.33µg/ml	1	N	extem	01:00:00	2	*3.595	---	---	---	---	---	---	---	---	---	---	---	---	---	---	---	---	---	---	---	---	---	---	---	---	*0	---	---	---	---	*34	---
53	ESP 10 μg	0.33µg/ml	1	N	extem	01:00:00	3	45	32	30	6	0	1	1	140	41	492	64	1	0	---	100	67	575	71	194	568	745	779	784	788	70	*0	3.482	15	9	101	4.084	1.057
53	ESP 10 μg	0.03µg/ml	1	N	extem	01:00:00	4	38	30	41	47	51	54	56	152	*59	*3.317	61	100	100	---	*0	66	---	---	181	545	992	1.485	2.012	2.561	---	*59	---	---	9	101	*5.905	---
57	PBS	-	1	O	extem	01:00:01	1	37	34	43	48	50	52	53	123	55	2.48	66	100	100	---	*2	69	---	---	211	605	1.06	1.55	2.063	2.591	120	*54	5.997	29	10	94	5.438	---
57	PBS	3.33µg/ml	1	O	extem	01:00:00	2	*3.595	---	---	---	---	---	---	---	---	---	---	---	---	---	---	---	---	---	---	---	---	---	---	---	---	*0	---	---	---	---	*47	---
57	PBS	0.33µg/ml	1	O	extem	01:00:00	3	38	34	47	25	8	0	0	115	49	672	67	0	0	---	100	70	815	78	214	622	1.051	1.181	1.214	1.214	95	*0	4.751	25	11	92	4.848	1.303
57	PBS	0.03µg/ml	1	O	extem	01:00:00	4	39	34	43	48	51	53	54	114	55	2.452	68	100	100	---	*2	70	---	---	215	606	1.063	1.556	2.073	2.606	123	*54	6.136	32	11	92	5.497	---
58	PBS	-	1	O	extem	01:00:00	1	40	35	44	48	51	53	54	96	55	2.288	82	100	100	---	*2	84	---	*5	241	640	1.101	1.596	2.116	2.652	123	*54	6.143	39	38	52	5.495	---
58	ESP 10 μg	3.33µg/ml	1	O	extem	01:00:00	2	*3.595	---	---	---	---	---	---	---	---	---	---	---	---	---	---	---	---	---	---	---	---	---	---	---	---	*0	---	---	---	---	*41	---
58	ESP 10 μg	0.33µg/ml	1	O	extem	01:00:01	3	32	29	43	32	12	4	0	156	47	732	62	1	0	---	100	66	850	71	180	541	976	1.164	1.247	1.262	88	*0	4.398	17	9	80	4.685	1.464
58	ESP 10 μg	0.03µg/ml	1	O	extem	01:00:00	4	32	26	35	40	43	45	47	187	49	2.881	59	100	100	---	*0	63	---	---	162	470	848	1.265	1.71	2.173	98	*50	4.899	16	8	34	4.93	---
43	PBS	-	1	O	extem	01:00:01	1	58	30	38	42	45	47	49	135	50	2.381	66	100	100	---	*3	67	---	---	194	538	941	1.381	1.845	2.325	99	*48	4.96	22	10	76	4.974	---
43	ESP 100 μg	3.33µg/ml	1	O	extem	01:00:00	2	*3.593	---	---	---	---	---	---	---	---	---	---	---	---	---	---	---	---	---	---	---	---	---	---	---	---	*0	---	---	---	---	*64	---
43	ESP 100 μg	0.33µg/ml	1	O	extem	01:00:00	3	43	21	33	42	46	25	11	285	46	1.192	53	25	2	---	*99	55	1.386	71	128	393	771	1.211	1.607	1.759	85	*1	4.235	9	6	79	4.585	2.177
43	ESP 100 μg	0.03µg/ml	1	O	extem	01:00:01	4	43	18	27	33	36	38	40	358	43	3.029	43	100	100	---	*0	49	---	---	106	335	637	984	1.358	1.75	74	*43	3.703	6	5	112	4.248	---
