# Supplementary material for: The Angiostrongylus vasorum Excretory/Secretory and Surface Proteome Contains Putative Modulators of the Host Coagulation
Source: Front Cell Infect Microbiol. 2021 Nov 2;11:753320. doi: 10.3389/fcimb.2021.753320 (PMC8593241; doi:10.3389/fcimb.2021.753320)
Supplement: Supplementary file 1 [file DataSheet_1.zip › Supplementary Material 5.xlsx]

## Sheet: Sheet1
mRNA expression fold changes of 6 examined targets at 2 different time points conducted in 3 canine endothelial cell replicates
8 hours incubation
		replicate 1	replicate 2	replicate 3	mean	standard deviation
no stimulation	TF	1	1	1	1	0
1 ng TNFα	TF	1.15184	4.99453	4.07435	3.40691	1.63823
1 ng TNFα (normalized)	TF	1	1	1	1	0
1 μg ESP	TF	0.614569	1.18303	0.795791	0.864463	0.237098
10 μg ESP	TF	1.51954	1.85222	1.7078	1.69319	0.136209
no stimulation	TM	1	1	1	1	0
1 ng TNFα	TM	0.812847	0.4977	0.743324	0.684624	0.135188
1 ng TNFα (normalized)	TM	1	1	1	1	0
1 μg ESP	TM	1.04028	0.947711	0.97969	0.989226	0.0383863
10 μg ESP	TM	1.10215	0.968133	0.87476	0.981681	0.0933243
no stimulation	uPA	1	1	1	1	0
1 ng TNFα	uPA	1.22864	1.66209	1.38828	1.42634	0.17899
1 ng TNFα (normalized)	uPA	1	1	1	1	0
1 μg ESP	uPA	0.817777	0.920962	0.906863	0.881868	0.0456829
10 μg ESP	uPA	0.970387	0.826037	0.961401	0.919275	0.0660316
no stimulation	serpin E1	1	1	1	1	0
1 ng TNFα	serpin E1	1.10086	1.14504	1.11819	1.12136	0.0181752
1 ng TNFα (normalized)	serpin E1	1	1	1	1	0
1 μg ESP	serpin E1	1.02376	0.998829	1.02855	1.01705	0.0130285
10 μg ESP	serpin E1	1.30618	1.20913	1.20488	1.24006	0.0467824
no stimulation	annexin A2	1	1	1	1	0
1 ng TNFα	annexin A2	0.953249	1.10704	1.00338	1.02122	0.0640411
1 ng TNFα (normalized)	annexin A2	1	1	1	1	0
1 μg ESP	annexin A2	0.991841	0.948546	1.00532	0.981901	0.0242187
10 μg ESP	annexin A2	1.05019	1.03081	1.11452	1.06517	0.035779
no stimulation	tPA	1	1	1	1	0
1 ng TNFα	tPA	0.856262	0.871045	1.00119	0.909499	0.0651145
1 ng TNFα (normalized)	tPA	1	1	1	1	0
1 μg ESP	tPA	0.97775	1.07398	0.979544	1.01042	0.0449462
10 μg ESP	tPA	0.955956	1.04185	0.936739	0.978181	0.0456977
24 hours incubation
		replicate 1	replicate 2	replicate 3	mean	standard deviation
no stimulation	TF	1	1	1	1	0
1 ng TNFα	TF	0.644148	1.25687	0.927192	0.942737	0.250384
1 ng TNFα (normalized)	TF	1	1	1	1	0
1 μg ESP	TF	1.15511	1.01418	0.777958	0.982415	0.1556
10 μg ESP	TF	2.44745	1.39585	1.17973	1.67434	0.55374
no stimulation	TM	1	1	1	1	0
1 ng TNFα	TM	0.939169	1.16258	0.962682	1.02148	0.100235
1 ng TNFα (normalized)	TM	1	1	1	1	0
1 μg ESP	TM	1.05036	0.854665	1.09553	1.00019	0.104537
10 μg ESP	TM	0.92457	0.826335	1.01208	0.920996	0.0758742
no stimulation	uPA	1	1	1	1	0
1 ng TNFα	uPA	1.08309	1.02119	0.865415	0.9899	0.0915794
1 ng TNFα (normalized)	uPA	1	1	1	1	0
1 μg ESP	uPA	1.17272	1.07945	1.08754	1.11324	0.0421872
10 μg ESP	uPA	0.840722	0.849397	0.885462	0.858527	0.0193726
no stimulation	serpin E1	1	1	1	1	0
1 ng TNFα	serpin E1	0.864729	0.996926	1.02524	0.962298	0.0699539
1 ng TNFα (normalized)	serpin E1	1	1	1	1	0
1 μg ESP	serpin E1	1.14206	1.05697	1.1148	1.10461	0.0354757
10 μg ESP	serpin E1	1.24717	1.29382	1.20661	1.2492	0.0356301
no stimulation	annexin A2	1	1	1	1	0
1 ng TNFα	annexin A2	1.04314	1.28403	0.919652	1.08227	0.15131
1 ng TNFα (normalized)	annexin A2	1	1	1	1	0
1 μg ESP	annexin A2	1.19115	0.878256	0.934434	1.00128	0.136201
10 μg ESP	annexin A2	1.17875	0.933308	1.02373	1.04527	0.101352
no stimulation	tPA	1	1	1	1	0
1 ng TNFα	tPA	1.04446	0.975128	0.951191	0.990261	0.0395531
1 ng TNFα (normalized)	tPA	1	1	1	1	0
1 μg ESP	tPA	0.936959	1.09082	1.0003	1.00936	0.0631385
10 μg ESP	tPA	0.900484	1.03324	0.95378	0.962503	0.0545493
